# Supplementary material for: Metabolomic and exposomic biomarkers of risk of future neurodevelopmental delay in human milk
Source: Pediatr Res. 2022 Sep 15;93(6):1710–20. doi: 10.1038/s41390-022-02283-6 (PMC10172108; doi:10.1038/s41390-022-02283-6)
Supplement: Supplementary file 2 — Supplementary Table S1 [file 41390_2022_2283_MOESM2_ESM.xlsx]

## Sheet: Table S1
Supplementary Table S1. Patient and sample characteristics.
No.	Group ID	Type of Pregnancy (0=singleton, 1=multiple)	Infant age at milk collection (months)	Sex	APGAR, 1 min	APGAR, 5 min	C-Section (1=yes, 0=no)	Gestational Age at Deliver (weeks)	Birth Weight (grams)	Sample Collection Time of Day	ASQ_Packet	Age at ASQ testing (months)	ASQ_Communication Score	Age Normalized ASQ_Communication Z-score	Milk-ASQ Interval (months)	Number of ASQ tests	Race	Ethnicity	Maternal Age (years)	Maternal Weight (lbs)	Maternal Height (in)	Maternal BMI	Parity (0=1 child, 1= ≥2 children)	Milk Sample Frozen Storage Time (years)	Annual Income
1	At risk	0	2.92603	Female	8	9	0	40	3203	1130	12	13.6345	15	-2.16631	10.7085	1	Asian	Non-Hispanic	32.7616	118	62	21.5801	0	2.64384	>60,000
2	At risk	0	2.66301	Female	NA	NA	1	37	NA	1120	14	14.9815	30	-0.924618	12.3185	1	Caucasian	Non-Hispanic	35.874	183	66	29.5337	1	3.02192	>60,000
3	At risk	0	4.60274	Female	9	9	0	37	2210	1230	14	15.8686	30	-0.924618	11.2658	1	Caucasian	Non-Hispanic	32.2247	195	63	34.5389	1	3.31507	>60,000
4	At risk	0	0.427397	Female	8	9	0	38	2360	926	12	11.9261	0	-3.22253	11.4987	1	Caucasian	Non-Hispanic	36.8959	122	67	19.1058	1	2.21918	>60,000
5	At risk	0	1.47945	Female	9	9	0	39	3345	930	12	12.4846	10	-2.51838	11.0051	1	Caucasian	Non-Hispanic	35.8685	140	71	19.5239	1	2.24384	>60,000
6	At risk	0	8.25205	Female	NA	NA	0	39	3600	1245	12	12.2218	15	-2.16631	3.96971	1	Caucasian	Non-Hispanic	37.3315	154	65	25.6241	1	2.20822	>60,000
7	At risk	0	8.31781	Female	8	9	0	40	4010	730	16	16.7885	30	-0.931084	8.47069	1	Caucasian	Non-Hispanic	35.789	133	63	23.5573	1	2.67945	>60,000
8	At risk	0	0.591781	Female	8	9	0	37	3359	1550	6	7.42505	25	-1.46216	6.83327	1	Native American	Non-Hispanic	40.1589	230	69	33.9614	1	2.48767	>60,000
9	At risk	0	5.95068	Female	9	9	0	37	2767	1130	16	16.0986	30	-0.931084	10.1479	1	Caucasian	Non-Hispanic	31.6658	180	65	29.9503	0	3.31233	10,001-49,999
10	At risk	0	1.44658	Female	8	8	0	40	3714	2300	12	12.2546	15	-2.16631	10.808	1	Caucasian	Non-Hispanic	28.6192	160	65	26.6225	0	2.64932	10,001-49,999
11	At risk	0	5.85205	Female	NA	NA	0	38	2270	1100	16	17.7741	30	-0.931084	11.9221	1	Asian	Hispanic	30.4	156	61	29.4727	1	2.70137	10,001-49,999
12	At risk	0	3.3863	Female	9	9	0	36	2360	1000	12	13.5544	5	-2.87045	10.1681	1	Black	Hispanic	22.9836	230	63	40.7382	1	2.82192	50,000-59,999
13	At risk	0	7.89041	Male	5	8	1	39	3359	1200	12	13.7331	15	-2.16631	5.84265	1	Caucasian	Non-Hispanic	41.0959	165	70	23.6724	0	3.6274	>60,000
14	At risk	0	7.7589	Male	9	9	0	39	2868	1100	14	14.0287	25	-1.25274	6.26984	1	Caucasian	Non-Hispanic	27.5562	135	69	19.9338	0	2.73973	>60,000
15	At risk	0	3.58356	Male	8	9	0	39	2863	1230	12	12.8131	5	-2.87045	9.22958	1	Caucasian	Non-Hispanic	33.5288	125	64	21.4539	0	2.18082	>60,000
16	At risk	0	2.13699	Male	9	9	0	40	3402	1400	12	13.0431	5	-2.87045	10.9061	1	Caucasian	Non-Hispanic	32.4712	141	64	24.2	0	2.81644	>60,000
17	At risk	0	4.96438	Male	NA	NA	0	40	4139	1400	12	12.7803	10	-2.51838	7.8159	1	Caucasian	Non-Hispanic	33.611	Don't Know	68	NA	0	2.30137	>60,000
18	At risk	1	0.986301	Male	5	7	1	28	1040	1400	14	13.3943	25	-1.25274	12.4079	1	Caucasian	Non-Hispanic	31.4548	178	70	25.5376	1	3.77534	>60,000
19	At risk	0	5.19452	Male	4	7	1	34	2080	2030	14	15.7156	20	-1.58086	10.5211	1	Caucasian	Hispanic	33.5123	180	62	32.9188	1	2.91781	>60,000
20	At risk	0	6.14795	Male	8	9	1	39	3845	1630	14	14.5544	20	-1.58086	8.40647	1	Asian	Hispanic	46.2356	153	62	27.981	1	3.83562	>60,000
21	At risk	0	1.34795	Male	8	9	0	39	3175	1000	12	12.5175	15	-2.16631	11.1695	1	Caucasian	Non-Hispanic	38.8904	150	66	24.208	1	2.76438	>60,000
22	At risk	0	6.41096	Male	NA	NA	0	39	3505	830	14	13.9302	30	-0.924618	7.51923	1	Caucasian	Non-Hispanic	31.1945	115	62	21.0315	1	2.43014	>60,000
23	At risk	0	0.986301	Male	8	9	1	32	1417	1540	24	25.3634	25	-2.47116	24.3771	2	Caucasian	Hispanic	44.6438	110	61	20.782	1	3.50685	50,000-59,999
24	Control	0	8.58082	Female	8	9	0	39	3217	1330	12	13.0431	50	0.298211	4.4623	1	Caucasian	Hispanic	26.3233	145	66	23.4011	0	2.01096	<10,000
25	Control	0	4.86575	Female	4	9	0	37	2948	700	14	15.9014	45	0.0597476	11.0357	1	Black	Non-Hispanic	29.3781	119	66	19.205	0	3.74247	>60,000
26	Control	0	5.06301	Female	NA	NA	1	37	3062	1020	14	15.2115	50	0.387869	10.1485	1	Caucasian	Non-Hispanic	33.7699	120	63	21.2547	0	3.76164	>60,000
27	Control	0	8.90959	Female	NA	NA	0	38	3118	1045	14	15.1786	60	1.04411	6.26906	1	Caucasian	Non-Hispanic	29.4192	158	64	27.1177	0	3.36712	>60,000
28	Control	0	4.17534	Female	8	9	0	38	3290	1100	12	12.6817	55	0.650285	8.50638	1	Caucasian	Non-Hispanic	36.5753	155	62	28.3468	0	3.17808	>60,000
29	Control	0	8.84384	Female	9	9	1	39	3203	1630	12	13.8973	45	-0.0538631	5.05349	1	Asian	Non-Hispanic	31.1945	170	69	25.1019	0	2.72603	>60,000
30	Control	0	5.45753	Female	NA	NA	1	39	2807	1545	12	12.5175	60	1.00236	7.05992	1	Caucasian	Hispanic	36.5726	144	62	26.3351	0	4.97808	>60,000
31	Control	0	5.65479	Female	NA	NA	0	39	3710	1130	12	13.3717	60	1.00236	7.71687	1	Caucasian	Non-Hispanic	32.9315	140	64	24.0283	0	5.07671	>60,000
32	Control	0	6.41096	Female	9	9	0	40	3150	1300	12	13.1417	50	0.298211	6.73072	1	Caucasian	Non-Hispanic	26.674	128	66	20.6575	0	3.03014	>60,000
33	Control	0	1.64384	Female	NA	NA	1	40	2948	1400	12	13.8316	60	1.00236	12.1878	1	Caucasian	Non-Hispanic	30.1288	150	65	24.9586	0	3.16164	>60,000
34	Control	0	8.6137	Female	9	9	0	40	4026	1930	12	13.7002	30	-1.11008	5.08651	1	Caucasian	Non-Hispanic	35.9589	133	68	20.2204	0	2.62466	>60,000
35	Control	0	4.43836	Female	9	9	0	40	3390	930	12	13.8973	50	0.298211	9.45897	1	Caucasian	Non-Hispanic	29.7863	120	67	18.7926	0	3.06575	>60,000
36	Control	0	5.7863	Female	8	9	0	40	3790	1850	12	12.8789	30	-1.11008	7.09255	1	Caucasian	Non-Hispanic	32.5616	146	65	24.293	0	2.39452	>60,000
37	Control	0	3.45205	Female	7	8	0	41	4247	1600	12	12.3203	60	1.00236	8.86827	1	Caucasian	Non-Hispanic	34.4301	175	65	29.1183	0	3.2	>60,000
38	Control	0	2.30137	Female	8	9	0	41	4020	900	12	12.2875	60	1.00236	9.9861	1	Caucasian	Non-Hispanic	32.1753	170	65	28.2864	0	2.94795	>60,000
39	Control	0	3.55068	Female	NA	NA	0	41	2948	1020	12	13.1088	45	-0.0538631	9.55814	1	Caucasian	Non-Hispanic	32.6959	130	63	23.026	0	2.16712	>60,000
40	Control	1	6.90411	Female	8	9	1	34	2490	1430	24	25.1006	60	0.590797	18.1965	2	Caucasian	Non-Hispanic	36.9945	190	65	31.6142	1	3.22466	>60,000
41	Control	0	3.3863	Female	8	9	0	36	4310	1315	12	12.8789	60	1.00236	9.49255	1	Caucasian	Non-Hispanic	31.4521	150	69	22.1487	1	2.9726	>60,000
42	Control	0	1.93973	Female	8	8	1	37	3105	1030	12	13.3717	25	-1.46216	11.4319	1	Caucasian	Non-Hispanic	37.9616	135	66	21.7872	1	2.50685	>60,000
43	Control	0	8.15342	Female	5	9	0	38	2920	1340	12	13.7331	60	1.00236	5.57963	1	Caucasian	Non-Hispanic	33.4767	160	65	26.6225	1	2.72603	>60,000
44	Control	0	3.91233	Female	NA	NA	0	39	3015	1515	12	13.6345	40	-0.405937	9.72217	1	Caucasian	Non-Hispanic	35.0932	145	65	24.1266	1	2.96712	>60,000
45	Control	0	3.32055	Female	3	7	0	39	4240	1030	14	13.9959	40	-0.268374	10.6753	1	Caucasian	Non-Hispanic	31.5945	218	66	35.1823	1	3.35342	>60,000
46	Control	0	5.45753	Female	NA	NA	0	39	3289	945	12	13.7331	55	0.650285	8.27553	1	Caucasian	Non-Hispanic	30.726	170	67	26.6229	1	2.96986	>60,000
47	Control	0	3.78082	Female	NA	NA	0	40	3544	1230	12	12.8789	20	-1.81423	9.09803	1	Asian	Non-Hispanic	35.3534	136	62	24.872	1	1.89863	>60,000
48	Control	0	2.26849	Female	7	9	1	40	3640	915	12	13.4374	60	1.00236	11.1689	1	Caucasian	Non-Hispanic	34.7068	138	62	25.2378	1	3.26301	>60,000
49	Control	0	3.48493	Female	NA	NA	0	38	3118	1215	16	15.1786	55	0.704604	11.6937	1	Caucasian	Non-Hispanic	34.9288	235	66	37.9258	1	3.46849	10,001-49,999
50	Control	0	6.01644	Female	8	9	0	39	3635	1215	12	12.0903	60	1.00236	6.07391	1	Caucasian	Non-Hispanic	35.7616	175	65	29.1183	1	1.97808	10,001-49,999
51	Control	0	4.40548	Female	9	10	0	41	4507	1345	12	13.306	55	0.650285	8.90048	1	Caucasian	Non-Hispanic	29.1342	134	70	19.2249	1	3.07123	10,001-49,999
52	Control	0	0.953425	Female	9	9	0	41	3250	1500	12	12.386	60	1.00236	11.4326	1	Caucasian	Non-Hispanic	37.4986	150	68	22.8049	1	2.2411	10,001-49,999
53	Control	0	8.94247	Female	7	9	1	41	3645	2400	14	15.9343	60	1.04411	6.99183	1	Caucasian	Non-Hispanic	30.1644	260	66	41.9605	0	2.22192	50,000-59,999
54	Control	0	5.42466	Male	NA	NA	1	36	2807	1900	12	13.1602	40	-0.405937	7.73551	1	Caucasian	Non-Hispanic	28.6795	123	63	21.7861	0	2.70411	>60,000
55	Control	0	6.90411	Male	7	8	1	36	2466	2200	12	12.5031	25	-1.46216	5.59897	1	Caucasian	Non-Hispanic	33.9233	210	69	31.0082	0	2.22192	>60,000
56	Control	0	8.35068	Male	9	9	0	37	2875	1600	12	13.5359	55	0.650285	5.18525	1	Caucasian	Hispanic	31.6137	155	66	25.0149	0	3.24384	>60,000
57	Control	0	4.96438	Male	8	9	0	37	3340	1018	14	14.0616	35	-0.596496	9.09722	1	Caucasian	Non-Hispanic	28.2685	184	68	27.974	0	2.52329	>60,000
58	Control	0	4.50411	Male	NA	NA	0	37	2920	1300	12	12.4189	40	-0.405937	7.91478	1	Caucasian	Non-Hispanic	32.1096	175	67	27.4059	0	2.10411	>60,000
59	Control	0	8.71233	Male	9	9	0	37	3007	2100	12	13.7331	60	1.00236	5.02073	1	Caucasian	Non-Hispanic	23.1781	181	67	28.3455	0	2.23836	>60,000
60	Control	0	3.22192	Male	NA	NA	0	39	3969	1000	12	12.7146	55	0.650285	9.49266	1	Caucasian	Non-Hispanic	30.9288	177	64	30.3787	0	2.16164	>60,000
61	Control	0	4.86575	Male	8	9	0	40	3289	1245	12	13.2731	25	-1.46216	8.40735	1	Asian	Non-Hispanic	28.7945	103	61	19.4596	0	2.70685	>60,000
62	Control	0	7.26575	Male	8	9	0	40	3884	915	14	14.7187	60	1.04411	7.45293	1	Caucasian	Hispanic	30.8959	154	65	25.6241	0	4.07945	>60,000
63	Control	0	6.93699	Male	8	9	0	40	3855	1035	12	12.9774	45	-0.0538631	6.04043	1	Caucasian	Non-Hispanic	38.0959	150	67	23.4908	0	2.28493	>60,000
64	Control	0	7.13425	Male	6	8	0	40	4184	950	24	25.3306	60	0.590797	18.1963	2	Caucasian	Non-Hispanic	36.3808	170	67	26.6229	0	3.70411	>60,000
65	Control	1	0.986301	Male	7	9	1	28	1110	1400	14	13.3943	45	0.0597476	12.4079	1	Caucasian	Non-Hispanic	31.4548	178	70	25.5376	1	3.77534	>60,000
66	Control	0	4.20822	Male	8	9	0	36	2920	1330	14	15.0329	60	1.04411	10.8246	1	Caucasian	Non-Hispanic	33.4274	140	65	23.2947	1	3.35616	>60,000
67	Control	0	3.41918	Male	NA	NA	1	37	3260	1130	24	25.2977	55	0.153375	21.8786	2	Caucasian	Non-Hispanic	35.0466	140	63	24.7972	1	4.01096	>60,000
68	Control	0	4.07671	Male	NA	NA	1	37	2722	1520	24	25.4292	50	-0.284048	21.3524	2	Caucasian	Non-Hispanic	36.4356	160	64	27.4609	1	4.25479	>60,000
69	Control	0	0.986301	Male	9	9	0	38	2990	1000	12	13.2402	60	1.00236	12.2539	1	Asian	Non-Hispanic	38.1178	100	59	20.1953	1	3.62466	>60,000
70	Control	0	2.66301	Male	NA	NA	0	38	3033	1500	12	12.9117	20	-1.81423	10.2487	1	Caucasian	Non-Hispanic	35.9123	120	62	21.9459	1	3.46575	>60,000
71	Control	0	7.69315	Male	NA	NA	0	38	3025	2000	12	13.4702	50	0.298211	5.77708	1	Caucasian	Non-Hispanic	30.9452	155	61	29.2838	1	2.70411	>60,000
72	Control	0	3.28767	Male	NA	NA	0	38	2749	645	12	13.7988	40	-0.405937	10.5111	1	Caucasian	Non-Hispanic	34.0082	173	63	30.6422	1	2.40822	>60,000
73	Control	0	1.64384	Male	9	9	0	38	3486	1400	12	12.6817	45	-0.0538631	11.0379	1	Native American/ Alaskan Native	Non-Hispanic	33.9233	124	64	21.2822	1	3.38904	>60,000
74	Control	0	3.64932	Male	8	9	1	39	2840	1015	12	12.846	60	1.00236	9.19668	1	Caucasian	Non-Hispanic	38.6384	126	62	23.0432	1	3.20548	>60,000
75	Control	0	0.789041	Male	NA	NA	1	39	3572	1000	12	13.2402	40	-0.405937	12.4512	1	Caucasian	Non-Hispanic	29.5151	162	66	26.1446	1	3.32877	>60,000
76	Control	0	2.4	Male	9	9	0	39	3414	1030	12	12.7803	40	-0.405937	10.3803	1	Caucasian	Non-Hispanic	32.8712	180	71	25.1022	1	2.23836	>60,000
77	Control	0	6.90411	Male	NA	NA	0	40	3459	1020	12	13.7659	55	0.650285	6.8618	1	Asian	Non-Hispanic	34.0849	125	64	21.4539	1	2.79178	>60,000
78	Control	0	8.97534	Male	7	9	0	40	3317	1030	12	13.6345	50	0.298211	4.65915	1	Caucasian	Non-Hispanic	37.1918	141	66	22.7555	1	3.08767	>60,000
79	Control	0	3.87945	Male	NA	NA	0	40	3740	2045	12	13.963	50	0.298211	10.0836	1	Caucasian	Non-Hispanic	38.6466	138	62	25.2378	1	3.12603	>60,000
80	Control	0	1.54521	Male	8	9	0	40	3517	1015	12	12.4517	20	-1.81423	10.9065	1	Caucasian	Non-Hispanic	35.8247	135	63	23.9116	1	2.29863	>60,000
81	Control	0	1.74247	Male	8	9	1	41	3685	1245	12	12.4517	60	1.00236	10.7093	1	Caucasian	Non-Hispanic	32.7534	184	62	33.6504	0	2.14247	50,000-59,999
82	Control	0	4.2411	Male	NA	NA	1	39	3317	1100	12	12.3532	50	0.298211	8.11209	1	Caucasian	Non-Hispanic	35.9671	135	63	23.9116	1	2.12603	50,000-59,999

## Sheet: Table S2
Supplementary Table S2. List of xenobiotics measured by LC-MS/MS.
Q1	Q3	RT (min)	MRM Name	Group	Window (sec)	Primary/Secondardy	Threshold	Dwell weight	DP	EP	CE	CXP
407	207	4.44	Sunset Yellow FCF_MRM1		90		5000		-180	-10	-40.66	-10
407	327	4.44	Sunset Yellow FCF_MRM2		90		5000		-180	-10	-32.6	-11
217.1	189.1	9.81	1-hydroxypyrene_MRM1		90		5000		-170	-10	-43.69	-7.55
542.8	419.8	10.88	Tetrabromobisphenol A_MRM1		90		5000		-170	-10	-53.66	-15.6
205.2	189.2	8.65	2,4-Di-tert-butylphenol_MRM1		90				-160	-10	-36.63	-7.16
317.15	175	9.34	Zearalenone_MRM1		100		5000		-160	-10	-31.9	-7
317.15	130.8	9.34	Zearalenone_MRM2		100		5000		-160	-10	-37.12	-7
421.1	341.1	4.43	Indigo carmine_MRM1		100		5000		-150	-10	-40.45	-12
421.1	261.1	4.43	Indigo carmine_MRM2		100		5000		-150	-10	-50.2	-11.34
249.2	189.3	8.53	3,5-Di-tert-butylsalicylic acid_MRM1		90				-150	-10	-43.03	-7
311.1	183.2	9.39	Nivalenol_MRM1		90				-150	-10	-48.17	-7
311.1	119	9.39	Nivalenol_MRM2		90				-150	-10	-70.66	-7
542.8	447.8	10.88	Tetrabromobisphenol A_MRM2		90		5000		-150	-10	-43.84	-16
420.8	338.8	11	3-OH-BDE-028_MRM2		120		5000		-150	-10	-27.29	-12.64
498.9	80	6.98	Perfluorooctanesulfonic acid_MRM1		100		20000		-140	-10	-86.11	-12
325	261	8.17	Gliotoxin_MRM1		90		5000		-140	-10	-15.2	-6
193.1	165.1	9.14	9-Phenanthrol_MRM1		90		5000		-140	-10	-38.07	-10
296	269	2.9	Hydrochlorothiazide_MRM1		100		5000		-134	-10	-25.3	-10
325	242.8	8.17	Gliotoxin_MRM2		90		5000		-130	-10	-23.4	-8
420.8	341	11	3-OH-BDE-028_MRM1		120		5000		-130	-10	-27.09	-14
181.1	180.1	8.6	2-Hydroxyfluorene_MRM1		100		5000		-127	-10	-31.9	-7
181.1	152.2	8.6	2-Hydroxyfluorene_MRM2		100		5000		-127	-10	-34.5	-7
143.1	115	7.03	2-Naphthol_MRM1		90		5000		-126.5	-10	-33.75	-6
467	197.9	2	Tartrazine_MRM1		90		5000		-120	-10	-28.62	-7
467	423.1	2	Tartrazine_MRM2		90		5000		-120	-10	-17.94	-16
296	205.1	2.9	Hydrochlorothiazide_MRM2		100		5000		-120	-10	-30.62	-7
299	80.1	4.74	Perfluorobutane sulfonic acid_MRM1		100		5000		-120	-10	-62.25	-4
213	65.2	5.06	4,4-DHBP_MRM2		90		5000		-120	-10	-61.56	-7
399	80	5.74	Perfluorohexane sulfonic acid_MRM1		90		5000		-120	-10	-87.83	-6
399	99	5.74	Perfluorohexane sulfonic acid_MRM2		90		5000		-120	-10	-53.19	-6
143.1	114.9	7.05	1-Naphthol_MRM1		90		5000		-120	-10	-34.25	-15
570	512	7.92	NMeFOSAA_MRM1		100		10000		-120	-10	-28.59	-20
570	483	7.92	NMeFOSAA_MRM2		100		10000		-120	-10	-21.62	-18.8
249.2	205.1	8.53	3,5-Di-tert-butylsalicylic acid_MRM2		90				-120	-10	-31.53	-15
109	65	3.23	Pyrocatechol_MRM2		90				-110	-10	-33.22	-10
299	99.2	4.74	Perfluorobutane sulfonic acid_MRM2		100		5000		-110	-10	-35.87	-5
584	419	8.27	NEtFOSAA_MRM2		120		10000		-110	-10	-26.7	-16.67
109	91	3.23	Pyrocatechol_MRM1		90				-100	-10	-27.55	-15.21
924.5	227.1	7.81	Nystatin_MRM1		90		5000		-100	-10	-42.39	-9
924.5	111.3	7.81	Nystatin_MRM2		90		5000		-100	-10	-75.87	-6
584	526	8.27	NEtFOSAA_MRM1		120		10000		-100	-10	-29.08	-20.13
486.6	379.6	10.45	Pentabromophenol_MRM1		120		5000		-100	-10	-53.9	-13.48
486.6	407.7	10.45	Pentabromophenol_MRM2		120		5000		-100	-10	-42.61	-15
183	109	4.76	2,4-dinitrophenol_MRM1		90				-90	-10	-36.18	-15
183	123	4.76	2,4-dinitrophenol_MRM2		90				-90	-10	-26.1	-15
307.1	160.9	8.41	Warfarin_MRM1		100		5000		-90	-10	-25.4	-6.07
307.1	250	8.41	Warfarin_MRM2		100		5000		-90	-10	-29.5	-8.92
713	669	8.5	Perfluorotetradecanoic acid_MRM1		90		10000		-90	-10	-18.51	-26.69
500.7	81.2	11.7	6-OH-BDE-47_MRM2		120		5000		-90	-10	-95	-6
277.1	127.2	9.26	mono-ethylhexyl phthalate_MRM2		90		5000		-85	-10	-18.51	-10
213	93	5.06	4,4-DHBP_MRM1		90		5000		-80	-10	-33.96	-10
321	152	5.21	Chloramphenicol_MRM1		90		5000		-80	-10	-24.3	-7
321	257	5.21	Chloramphenicol_MRM2		90		5000		-80	-10	-16.29	-10
498.9	99	6.98	Perfluorooctanesulfonic acid_MRM2		100		20000		-80	-10	-90	-10
563	519	7.66	Perfluoroundecanoic acid_MRM1		100		10000		-80	-10	-16.6	-20
563	269	7.66	Perfluoroundecanoic acid_MRM2		100		10000		-80	-10	-25.35	-10.28
193.1	92.3	7.91	Butylparaben_MRM1		100		5000		-80	-10	-32.44	-15
193.1	136.1	7.91	Butylparaben_MRM2		100		5000		-80	-10	-22.17	-15
613	569	7.97	Perfluorododecanoic acid_MRM1		100		10000		-80	-10	-17.39	-22
663	419	8.27	Perfluorotridecanoic acid_MRM2		100		10000		-80	-10	-27.17	-15.86
277.1	134	9.26	mono-ethylhexyl phthalate_MRM1		90		5000		-80	-10	-20.24	-15
355	310.9	9.5	Bis(methylthio)gliotoxin_MRM1		120		5000		-80	-10	-15.84	-11.68
313	126.1	9.5	Triclocarban_MRM2		120		5000		-80	-10	-31.03	-8
402.1	357.9	9.6	Ochratoxin_MRM1		100		5000		-80	-10	-27.91	-12.84
402.1	166.9	9.6	Ochratoxin_MRM2		100		5000		-80	-10	-50.1	-8
640.7	78.9	13.5	Hexabromocyclododecane_MRM1		90		5000		-80	-10	-70	-10
500.7	79.2	11.7	6-OH-BDE-47_MRM1		120		5000		-75	-10	-95	-6
151	92.1	5.11	Methylparaben_MRM1		90		10000		-70	-10	-28.29	-10
151	136.1	5.11	Methylparaben_MRM2		90		10000		-70	-10	-19.61	-9
221.1	77.4	6.36	mono-Butyl phthalate_MRM1		90		5000		-70	-10	-22.42	-13
463	419	6.77	Perfluorononanoic acid_MRM2		90		10000		-70	-10	-14.5	-15
179	92.1	6.99	Propylparaben_MRM1		90		5000		-70	-10	-29.58	-10
179	136.1	6.99	Propylparaben_MRM2		90		5000		-70	-10	-20.86	-10
135	93	7.07	2-Hydroxyacetophenone_MRM1		90				-70	-10	-27.92	-10
513	469	7.26	Perfluorodecanoic acid_MRM1		100		10000		-70	-10	-14.75	-18
313	160.1	9.5	Triclocarban_MRM1		120		5000		-70	-10	-16.92	-7
286.9	35.4	10.96	Triclosan_MRM1		90		5000		-70	-10	-63.86	-8
640.7	80.9	13.5	Hexabromocyclododecane_MRM2		90		5000		-70	-10	-75	-10
413	369.1	6.15	Perfluorooctanoic acid_MRM1		100		10000		-65	-10	-13.87	-10
413	169	6.15	Perfluorooctanoic acid_MRM2		100		10000		-65	-10	-24.3	-10
463	219.1	6.77	Perfluorononanoic acid_MRM1		90		10000		-65	-10	-23.34	-8.85
161.9	82.1	1.9	Acesulfame_MRM1		100		5000		-60	-10	-20.45	-10
137.1	93	3.2	Salicylic acid_MRM1		100		5000		-60	-10	-22.34	-14
313	269	4.91	Perfluorohexanoic acid_MRM1		100		5000		-60	-10	-11.55	-10
362.9	319	5.43	Perfluoroheptanoic acid_MRM1		90		10000		-60	-10	-12.42	-6
362.9	169	5.43	Perfluoroheptanoic acid_MRM2		90		10000		-60	-10	-22.68	-6
221.1	121.3	6.36	mono-Butyl phthalate_MRM2		90		5000		-60	-10	-17.6	-5
213	71	6.54	Mecoprop-P_MRM2		120		5000		-60	-10	-13.21	-10
513	319	7.26	Perfluorodecanoic acid_MRM2		100		5000		-60	-10	-23.87	-12.33
663	619	8.27	Perfluorotridecanoic acid_MRM1		100		10000		-60	-10	-18.06	-23.98
713	399	8.5	Perfluorotetradecanoic acid_MRM2		90		10000		-60	-10	-13.43	-15.09
137.1	65.3	3.2	Salicylic acid_MRM2		100		5000		-56	-10	-38.23	-6
151	93	3.22	Phenoxyacetic acid_MRM1		90				-56	-10	-27.84	-5
151	107	3.22	Phenoxyacetic acid_MRM2		90				-56	-10	-14.34	-7
128.1	42	1.72	Cyanuric acid_MRM1		90		5000		-50	-10	-32.9	-7
128.1	85	1.72	Cyanuric acid_MRM2		90		5000		-50	-10	-12.98	-5
161.9	78.1	1.9	Acesulfame_MRM2		100		5000		-50	-10	-45.16	-10
179	77.2	3.5	Monomethyl phthalate_MRM1		150		5000		-50	-10	-23.75	-8
179	107.2	3.5	Monomethyl phthalate_MRM2		150		5000		-50	-10	-15	-6
193.1	77.2	4.54	Monoethyl phthalate_MRM1		90		5000		-50	-10	-23.64	-10
193.1	121.2	4.54	Monoethyl phthalate_MRM2		90		5000		-50	-10	-14.63	-6
313	119	4.91	Perfluorohexanoic acid_MRM2		100		5000		-50	-10	-25.73	-6
218.9	161	5.22	2,4-D_MRM1		90		5000		-50	-10	-21.76	-10
218.9	125	5.22	2,4-D_MRM2		90		5000		-50	-10	-37.32	-10
213	141	6.54	Mecoprop-P_MRM1		120		5000		-50	-10	-19.93	-8
205.1	161	9.48	Ibuprofen_MRM1		90		5000		-40	-10	-10.1	-5.7
995.5	135.2	7.02	Microcystin-LR_MRM1		90		5000		43.9	10	112.99	6.41
251.1	121.1	8.41	Octyl salicylate_MRM1		90		50000		50	10	36.32	15
263.2	139	12	Homosalate_MRM1		90		5000		50	10	15	8
263.2	121.1	12	Homosalate_MRM2		90		5000		50	10	33.99	10
282.2	212.1	12.4	Pendimethalin_MRM1		90		5000		51	10	15.24	7
250	168.9	4.54	Clothianidin_MRM2		90		5000		56	10	18.32	7
250	132.1	4.54	Clothianidin_MRM1		90		5000		60	10	24.9	5
310.1	44	6.81	Fluoxetine_MRM2		90		5000		60	10	38.8	10
995.5	102.8	7.02	Microcystin-LR_MRM2		90		5000		60	10	124.64	11.5
296	249.8	9.55	Diclofenac_MRM2		90		5000		60	10	17.64	7.91
832.4	460.3	10.39	Brilliant Blue G_MRM1		90		5000		60	10	96	16
832.4	646.4	10.39	Brilliant Blue G_MRM2		90		5000		60	10	77	23.49
282.2	194	12.4	Pendimethalin_MRM2		90		5000		60	10	25.22	6
130.1	60	1.64	Metformin_MRM1		90		5000		65	10	16.1	10
130.1	71.1	1.64	Metformin_MRM2		90		5000		65	10	29.5	10
408.1	319.1	12.8	Permethrin_MRM2		90		5000		65	10	14.64	11
295.1	180	3.85	Aspartame_MRM1		90		5000		70	10	19.48	10
292	211.2	4.4	Thiamethoxam_MRM1		90		5000		70	10	16.74	7.32
292	181.2	4.4	Thiamethoxam_MRM2		90		5000		70	10	30.65	6
310.1	148	6.81	Fluoxetine_MRM1		90		5000		70	10	11.79	15
296	214	9.55	Diclofenac_MRM1		90		5000		70	10	46	10
270.1	162	9.6	Alachlor_MRM1		90		5000		70	10	26.26	12
408.1	183	12.8	Permethrin_MRM1		90		5000		70	10	25.21	13
522.8	280.9	13	Deltamethrin_MRM1		90		5000		70	10	21.68	10
295.1	235	3.85	Aspartame_MRM2		90		5000		71.24	10	17.96	8
270.1	238.1	9.6	Alachlor_MRM2		90		5000		74.2	10	14.5	12
302.2	164.2	4	Ractopamine_MRM1		90		5000		75	10	22.85	8
546.2	245.3	8.83	Satratoxin H_MRM1		90		5000		75	10	25.41	9
546.2	231	8.83	Satratoxin H_MRM2		90		5000		75	10	23.58	8
358.2	191	10.98	BFDGE_MRM2		90		5000		75	10	18.95	10
484	215	7.89	T2 toxin_MRM1		90		5000		75.32	10	23.71	10
319.2	150.9	9.63	Imiprothrin_MRM1		90		5000		77.57	10	14.23	18.11
302.2	107	4	Ractopamine_MRM2		90		5000		78	10	42.95	11
262.1	185.1	2.07	Zilpaterol_MRM1		90		5000		80	10	34.03	7
262.1	202.1	2.07	Zilpaterol_MRM2		90		5000		80	10	25.93	7
348.1	105.8	2.35	Cephalexin_MRM1		90		5000		80	10	38.91	12
348.1	158	2.35	Cephalexin_MRM2		90		5000		80	10	12.53	10
152	93	2.48	Acetaminophen_MRM2		90		5000		80	10	29.86	10
204.1	83	4.54	4-Aminoantipyrine_MRM2		90		5000		80	10	18.88	10
195.1	137.9	4.6	Caffeine_MRM1		90		50000		80	10	25.85	10
307.1	238.1	4.6	Fluconazole_MRM1		90		5000		80	10	22.14	8
307.1	220.1	4.6	Fluconazole_MRM2		90		5000		80	10	24.55	10
192.1	160.1	4.62	Carbendazim_MRM1		90		5000		80	10	25	13
192.1	132	4.62	Carbendazim_MRM2		90		5000		80	10	40.81	10
445.15	154	5.03	Doxycycline_MRM2		90		5000		80	10	36.69	19
251	205	5.11	Citrinin_MRM2		90		5000		80	10	36.24	7
253	126	5.93	Thiacloprid_MRM1		90		5000		80	10	28.88	10
253	186	5.93	Thiacloprid_MRM2		90		5000		80	10	19.37	6.22
423.16	377.1	7.47	Losartan_MRM1		90		5000		80	10	20.85	13.17
423.16	207	7.47	Losartan_MRM2		90		5000		80	10	29.57	13
484	305	7.89	T2 toxin_MRM2		90		5000		80	10	17.97	10
319.2	122.9	9.63	Imiprothrin_MRM2		90		5000		80	10	24.94	12
284.1	176	9.76	Metolachlor_MRM1		90		10000		80	10	33.5	16
305.1	97	9.91	Diazinon_MRM1		90		5000		80	10	30	11
305.1	169.2	9.91	Diazinon_MRM2		90		5000		80	10	21	15
331.2	165	12.8	Leucomalachite Green_MRM1		90		5000		80	10	88.24	12
331.2	316	12.8	Leucomalachite Green_MRM2		90		5000		80	10	29.26	15
358.2	161	10.98	BFDGE_MRM1		90		5000		82	10	24.95	6
204.1	159	4.54	4-Aminoantipyrine_MRM1		90		5000		85	10	17.14	12
284.1	252	9.76	Metolachlor_MRM2		90		10000		85	10	11	13
361.2	107.1	11	Cinerin II_MRM1		90		5000		85	10	30.65	10
349.9	96.8	11.93	Chlorpyrifos_MRM2		90		5000		85	10	46.37	11.24
361.2	149	11	Cinerin II_MRM2		90		5000		87.58	10	14.8	8
251	233	5.11	Citrinin_MRM1		90		5000		89	10	23.65	7.7
127.1	68.1	1.57	Melamine_MRM1		90		5000		90	10	38.32	13
127.1	85.1	1.57	Melamine_MRM2		90		5000		90	10	23.08	11
152	110	2.48	Acetaminophen_MRM1		90		5000		90	10	21.74	11
362.1	260.9	4.2	Ofloxacin_MRM2		90		50000		90	10	36.68	13
362.1	261	4.27	Levofloxacin_MRM1		90		50000		90	10	28.65	13
362.1	318.2	4.27	Levofloxacin_MRM2		90		50000		90	10	18	15
461.1	426	4.32	Oxytetracycline_MRM1		90		30000		90	10	27.37	14.39
461.1	443.2	4.32	Oxytetracycline_MRM2		90		30000		90	10	18.67	17
332.1	288	4.39	Ciprofloxacin_MRM1		90		30000		90	10	23.92	10
332.1	245.1	4.39	Ciprofloxacin_MRM2		90		30000		90	10	32.71	9
279.1	186	4.58	Sulfamethazine_MRM1		90		5000		90	10	27.65	15
195.1	110	4.6	Caffeine_MRM2		90		50000		90	10	30.63	12
177.1	80	4.6	Cotinine_MRM1		90		10000		90	10	30.6	9.5
177.1	98	4.6	Cotinine_MRM2		90		10000		90	10	27.5	12
256.1	175.2	4.82	Imidacloprid_MRM1		90		5000		90	10	25.08	11
256.1	209.2	4.82	Imidacloprid_MRM2		90		5000		90	10	21.1	11
445.15	428	5.03	Doxycycline_MRM1		90		5000		90	10	29.16	15.33
223.1	125.5	5.5	Acetamiprid_MRM1		90		5000		90	10	24.19	15.59
223.1	186.9	5.5	Acetamiprid_MRM2		90		5000		90	10	17.93	6
192.1	91.1	7.6	Diethyltoluamide_MRM1		90		5000		90	10	26.92	12
293	170.9	8.35	Phorate sulfone_MRM1		90		5000		90	10	15.9	11
331	127	9.4	Malathion_MRM1		90		30000		90	10	16.57	6.32
331	99	9.4	Malathion_MRM2		90		5000		90	10	32.19	7
559.2	440.4	9.74	Atorvastatin_MRM1		90		5000		90	10	33.3	11
313.2	245.1	10.75	Levonorgestrel_MRM2		90		5000		90	10	24.8	8.17
375.2	162.9	11.36	Jasmolin II_MRM1		90		5000		90	10	16.23	10
375.2	106.9	11.36	Jasmolin II_MRM2		90		5000		90	10	38.71	12.21
349.9	197.9	11.93	Chlorpyrifos_MRM1		90		5000		90	10	26.2	6.43
407.2	126	2.36	Lincomycin_MRM1		90		5000		95	10	84	13
407.2	359	2.36	Lincomycin_MRM2		90		5000		95	10	25.28	12
253	182.1	6.76	Phenytoin_MRM1		90		5000		95	10	22.95	10
253	103.9	6.76	Phenytoin_MRM2		90		5000		95	10	44.88	12.7
297.1	249.1	3	Deoxynivalenol_MRM1		90		5000		100	10	15.13	8.4
297.1	203	3	Deoxynivalenol_MRM2		90		5000		100	10	20.62	6.8
279.1	124	4.58	Sulfamethazine_MRM2		90		5000		100	10	30.84	15
291.1	230	4.6	Trimethoprim_MRM2		90		5000		100	10	31.09	7.36
254	156	4.74	Sulfamethoxazole_MRM1		90		5000		100	10	20.82	13
254	108	4.74	Sulfamethoxazole_MRM2		90		5000		100	10	32.1	10
335.1	176	4.78	Penicillin G_MRM1		90		5000		100	10	19.16	6
335.1	160	4.78	Penicillin G_MRM2		90		5000		100	10	15.28	6
734.5	576.2	5.48	Erythromycin_MRM1		90		5000		100	10	25.8	20.2
734.5	158	5.48	Erythromycin_MRM2		90		5000		100	10	33.3	18
917	174	6.06	Tylosin_MRM1		90		5000		100	10	45.42	10
917	772.5	6.06	Tylosin_MRM2		90		5000		100	10	39.06	29
192.1	119.1	7.6	Diethyltoluamide_MRM2		90		5000		100	10	15.01	10
293	246.8	8.35	Phorate sulfone_MRM2		90		5000		100	10	9.57	8.39
559.2	380.2	9.74	Atorvastatin_MRM2		90		5000		100	10	42.26	13.09
325	281	10.95	Sterigmatocystin_MRM1		90		5000		100	10	50.52	10
325	310	10.95	Sterigmatocystin_MRM2		90		5000		100	10	33.95	10
389.4	297	11.1	BMSA_MRM1		90		5000		100	10	33.66	10
389.4	136.1	11.1	BMSA_MRM2		90		5000		100	10	33.6	6
373.2	161	11.25	Pyrethrin II_MRM1		90		5000		100	10	14.91	10
373.2	133.1	11.25	Pyrethrin II_MRM2		90		5000		100	10	27.95	10
892.5	551.3	12.03	Ivermectin B1a_MRM2		90		5000		100	10	29.87	20.13
313.2	114.9	10.75	Levonorgestrel_MRM1		90		5000		105	10	90	13
199.1	157	3	IQ_MRM1		90		5000		110	10	48.03	11
362.1	318.1	4.2	Ofloxacin_MRM1		90		50000		110	10	31.88	13
341.2	120	4.43	Pentamidine_MRM1		90		5000		110	10	56.22	10
341.2	324	4.43	Pentamidine_MRM2		90		5000		110	10	28.66	12
749.5	591.2	4.48	Azithromycin_MRM1		90		5000		110	10	40.47	20.44
749.5	158.1	4.48	Azithromycin_MRM2		90		5000		110	10	48.35	15
216.1	174	7	Atrazine_MRM1		90		5000		110	10	24.43	12
216.1	96.1	7	Atrazine_MRM2		90		5000		110	10	33.53	10
337.1	182	8.91	Cyclopiazonic acid_MRM1		90		5000		110	10	25.24	10
337.1	196	8.91	Cyclopiazonic acid_MRM2		90		5000		110	10	26.49	7
403.2	297.2	8.97	Citreoviridin_MRM1		90		5000		110	10	22.29	10.5
403.2	285.1	8.97	Citreoviridin_MRM2		90		5000		110	10	23.38	9.76
892.5	307.2	12.03	Ivermectin B1a_MRM1		90		5000		110	10	33.32	11
291.1	261.1	4.6	Trimethoprim_MRM1		90		5000		115	10	34.64	8.67
116	101	2.13	Methylisothiazolinone_MRM1		90		5000		120	10	29.69	10
116	71	2.13	Methylisothiazolinone_MRM2		90		5000		120	10	26.49	8.2
199.1	130	3	IQ_MRM2		90		5000		120	10	54.93	10
425.18	126	4.94	Clindamycin_MRM1		90		5000		120	10	102	14
425.18	377	4.94	Clindamycin_MRM2		90		5000		120	10	28.9	11
285.1	193.1	9.66	Diazepam_MRM1		90		5000		120	10	42.39	10
369.1	243	11.9	Tricresyl phosphate_MRM1		90		10000		120	10	27.33	14
369.1	165.9	11.9	Tricresyl phosphate_MRM2		90		10000		120	10	56.29	15
278.2	151	11.98	Padimate-O_MRM1		90		5000		120	10	29.12	14
278.2	166	11.98	Padimate-O_MRM2		90		5000		120	10	22.33	13
152	77	4.78	Benzisothiazolinone_MRM1		90		5000		130	10	45.15	8
152	134	4.78	Benzisothiazolinone_MRM2		90		5000		130	10	31.29	8
722.4	334.3	6.6	Fumonisin B1 _MRM2		90		5000		130	10	52.87	11.18
722.4	352.3	6.6	Fumonisin B1_MRM1		90		5000		130	10	48.1	12.24
329.2	208	10.59	Malachite Green_MRM1		90		5000		130	10	46.61	10
329.2	165	10.59	Malachite Green_MRM2		90		5000		130	10	74.12	12
249	93.1	11.92	Sudan I_MRM1		90		5000		130	10	41	11
249	156.1	11.92	Sudan I_MRM2		90		5000		130	10	21.34	11
202	131	5.27	Thiabendazole_MRM2		90		5000		140	10	45.23	7.7
202.1	124	6	Simazine_MRM1		90		5000		140	10	25.21	14
202.1	132	6	Simazine_MRM2		90		5000		140	10	26.09	10
366.1	349	1.6	Amoxicillin_MRM2		90		5000		150	10	16.06	12.23
202	175	5.27	Thiabendazole_MRM1		90		5000		150	10	36.9	7.69
329	200	9	Aflatoxin G1_MRM2		90		5000		150	10	54.23	10
285.1	154	9.66	Diazepam_MRM2		90		5000		150	10	35.13	6
313	241	10.5	Aflatoxin b1_MRM1		90		5000		150	10	50.25	10
397.1	128	12.56	Kadethrin_MRM1		90		5000		150	10	58.31	15
397.1	142.9	12.56	Kadethrin_MRM2		90		5000		150	10	36.73	18.2
350.9	196.9	8.98	Triphenyltin chloride_MRM1		90		5000		160	10	33.61	6.33
329	243	9	Aflatoxin G1_MRM1		90		5000		160	10	36.01	8
366.1	160	1.6	Amoxicillin_MRM1		90		5000		170	10	21.21	8
614.8	360.9	2	Diatrizoate_MRM1		90		5000		170	10	23.9	12
614.8	233	2	Diatrizoate_MRM2		90		5000		170	10	47.73	7.9
350.9	120.1	8.98	Triphenyltin chloride_MRM2		90		5000		170	10	41.14	6.2
331.1	313	8	Aflatoxin G2_MRM2		90		10000		180	10	33.38	11
315	287	9.5	Aflatoxin b2_MRM1		90		5000		180	10	35.14	10
315	259	9.5	Aflatoxin b2_MRM2		90		5000		180	10	39.08	9
331.1	189	8	Aflatoxin G2_MRM1		90		10000		190	10	53.7	6
343	307.1	9.1	Boscalid_MRM1		90		5000		190	10	30.63	10.38
313	128	10.5	Aflatoxin b1_MRM2		90		5000		190	10	86.03	15
343	271	9.1	Boscalid_MRM2		90		5000		200	10	44.61	9
750.2	170.9	4.76	Brilliant Blue FCF_MRM1		90		5000		240	10	66.44	8
750.2	272.2	4.76	Brilliant Blue FCF_MRM2		90		5000		240	10	77.8	9
					Note: Two MRMs were targeted for each analyte if available. The compound-dependent paramters were optimized by purified standards on a SCIEX Qtrap 5500 triple quadrupole

## Sheet: Table S3
	Supplementary Table S3. List of xenobiotics measured by GC-MS/MS.
	Compound Name	CAS#	ISTD	Precursor Ion	MS1 Resolution	Product Ion	MS2 Resolution	RT (min)	Left RT delta	Right RT delta	Dwell	CE
	Bis(2-Chloro-1-methylethyl)ether	108-60-1	FALSE	121	Unit	77	Unit	4.16	0.15	0.2	35.3336	5
	Bis(2-Chloro-1-methylethyl)ether	108-60-1	FALSE	77	Unit	49	Unit	4.16	0.15	0.1	35.3336	15
	p-Cresol	106-44-5	FALSE	108	Unit	107.1	Unit	4.25	0.1	0.25	14.2973	15
	p-Cresol	106-44-5	FALSE	107	Unit	77.1	Unit	4.25	0.1	0.25	14.2973	15
	Nitrosopyrrolidine, N-	930-55-2	FALSE	100.1	Unit	55.1	Unit	4.28	0.5	0.1	11.9788	5
	Nitrosopyrrolidine, N-	930-55-2	FALSE	100.1	Unit	70.1	Unit	4.28	0.5	0.1	11.9788	5
	Acetophenone	98-86-2	FALSE	105	Unit	77	Unit	4.29	0.1	0.1	12.1867	15
	Acetophenone	98-86-2	FALSE	77	Unit	51	Unit	4.29	0.1	0.1	12.1867	15
	Nitrosodi-n-propylamine, N-	621-64-7	FALSE	130	Unit	113.1	Unit	4.31	0.1	0.1	11.5747	0
	Nitrosodi-n-propylamine, N-	621-64-7	FALSE	101	Unit	70	Unit	4.31	0.1	0.1	11.5747	0
	Toluidine, o-	95-53-4	FALSE	107.1	Unit	106.1	Unit	4.34	0.1	0.1	11.9657	15
	Toluidine, o-	95-53-4	FALSE	106.1	Unit	77	Unit	4.34	0.25	0.1	11.9657	20
	Hexachloroethane	67-72-1	FALSE	202.9	Unit	167.9	Unit	4.41	0.25	0.1	14.7822	15
	Hexachloroethane	67-72-1	FALSE	200.9	Unit	165.9	Unit	4.41	0.25	0.1	14.7822	15
	DBCP (Dibromo-3-chloropropane, 1,2-)	96-12-8	FALSE	157	Unit	75	Unit	4.46	0.1	0.1	19.2161	5
	DBCP (Dibromo-3-chloropropane, 1,2-)	96-12-8	FALSE	155	Unit	75	Unit	4.46	0.1	0.1	19.2161	5
	Nitrobenzene	98-95-3	FALSE	123	Unit	77	Unit	4.51	0.1	0.1	34.1289	10
	Nitrobenzene	98-95-3	FALSE	77	Unit	51	Unit	4.51	0.1	0.1	34.1289	15
	Nitrosopiperidine, N-	100-75-4	FALSE	114	Unit	84.1	Unit	4.7	0.1	0.1	65.8487	5
	Nitrosopiperidine, N-	100-75-4	FALSE	114	Unit	97.1	Unit	4.7	0.1	0.1	65.8487	5
	Isophorone	78-59-1	FALSE	138	Unit	82	Unit	4.8	0.13	0.35	5	5
	Isophorone	78-59-1	FALSE	82	Unit	54	Unit	4.8	0.13	0.35	5	10
	Nitrophenol, 2-	88-75-5	FALSE	138.9	Unit	81	Unit	4.94	0.2	0.1	30.2515	15
	Nitrophenol, 2-	88-75-5	FALSE	138.9	Unit	109	Unit	4.94	0.2	0.1	30.2515	5
	Dimethylphenol, 2,4- (2,4-xylenol)	105-67-9	FALSE	122.1	Unit	107.1	Unit	4.96	0.1	0.1	25.2583	15
	Dimethylphenol, 2,4- (2,4-xylenol)	105-67-9	FALSE	107.1	Unit	77.1	Unit	4.96	0.1	0.1	25.2583	15
	Oxydementon methyl	301-12-2	FALSE	142	Unit	78.9	Unit	4.98	0.1	0.1	23.817	20
	Oxydementon methyl	301-12-2	FALSE	78.9	Unit	47	Unit	4.98	0.1	0.1	23.817	10
	Bis(2-Chloroethoxy)methane	111-91-1	FALSE	95	Unit	65	Unit	5.12	0.1	0.1	23.8215	5
	Bis(2-Chloroethoxy)methane	111-91-1	FALSE	93	Unit	63	Unit	5.12	0.1	0.1	23.8215	5
	Phosphorothioate, O,O,O-triethyl-	126-68-1	FALSE	121	Unit	64.9	Unit	5.14	0.1	0.1	26.4813	10
	Phosphorothioate, O,O,O-triethyl-	126-68-1	FALSE	121	Unit	93	Unit	5.14	0.1	0.1	26.4813	0
	Dimethylphenethylamine, a,a-	122-09-8	FALSE	132	Unit	117	Unit	5.22	0.2	0.1	28.2978	10
	Dimethylphenethylamine, a,a-	122-09-8	FALSE	117	Unit	115	Unit	5.22	0.2	0.1	28.2978	15
	Dichlorophenol, 2,4-	120-83-2	FALSE	162	Unit	63	Unit	5.28	0.1	0.1	30.3713	30
	Dichlorophenol, 2,4-	120-83-2	FALSE	98	Unit	63	Unit	5.28	0.1	0.1	30.3713	5
	Anisidine, o-	90-04-0	FALSE	123.1	Unit	108	Unit	5.34	0.2	0.1	36.6187	10
	Anisidine, o-	90-04-0	FALSE	108	Unit	80	Unit	5.34	0.2	0.1	36.6187	10
	Trichlorobenzene, 1,2,4-	120-82-1	FALSE	179.9	Unit	109	Unit	5.44	0.1	0.1	34.1378	30
	Trichlorobenzene, 1,2,4-	120-82-1	FALSE	179.9	Unit	145	Unit	5.44	0.1	0.1	34.1378	15
	Naphthalene	91-20-3	FALSE	128	Unit	102	Unit	5.54	0.13	0.54	8.33	30
	Naphthalene	91-20-3	FALSE	128	Unit	78	Unit	5.54	0.13	0.54	8.33	30
	Ethiolate	2941-55-1	FALSE	161	Unit	100	Unit	5.59	0.1	0.1	26.9326	0
	Ethiolate	2941-55-1	FALSE	100	Unit	72	Unit	5.59	0.1	0.1	26.9326	5
	Chloroaniline, 4-	106-47-8	FALSE	127	Unit	65	Unit	5.67	0.1	0.1	25.5463	20
	Chloroaniline, 4-	106-47-8	FALSE	127	Unit	92	Unit	5.67	0.1	0.1	25.5463	15
	Hexachloropropene	1888-71-7	FALSE	212.9	Unit	116.9	Unit	5.77	0.1	0.1	22.0765	20
	Hexachloropropene	1888-71-7	FALSE	212.9	Unit	118.9	Unit	5.77	0.1	0.1	22.0765	20
	Phorate sulfoxide oxon	251417	FALSE	127.9	Unit	81.9	Unit	5.87	0.1	0.1	16.6614	10
	Phorate sulfoxide oxon	251417	FALSE	110.9	Unit	47	Unit	5.87	0.1	0.1	16.6614	15
	Hexachlorobutadiene	87-68-3	FALSE	226.9	Unit	191.9	Unit	5.88	0.1	0.1	16.6614	15
	Hexachlorobutadiene	87-68-3	FALSE	224.8	Unit	189.9	Unit	5.88	0.1	0.1	16.6614	15
	Trichlorobenzene, 1,2,3-	87-61-6	FALSE	179.9	Unit	109	Unit	5.88	0.1	0.1	16.6614	30
	Trichlorobenzene, 1,2,3-	87-61-6	FALSE	179.9	Unit	144.9	Unit	5.88	0.1	0.1	16.6614	15
	Carvone	99-49-0	FALSE	108.1	Unit	93.1	Unit	6.19	0.1	0.2	18.9314	5
	Carvone	99-49-0	FALSE	82	Unit	54.1	Unit	6.19	0.1	0.2	18.9314	5
	Dichlorvos	62-73-7	FALSE	184.9	Unit	93	Unit	6.19	0.1	0.1	20.032	10
	Dichlorvos	62-73-7	FALSE	109	Unit	79	Unit	6.19	0.1	0.1	20.032	5
	Hydroquinone	123-31-9	FALSE	108	Unit	54	Unit	6.3	0.1	0.1	15.7299	15
	Hydroquinone	123-31-9	FALSE	108	Unit	82	Unit	6.3	0.1	0.1	15.7299	5
	Phenylenediamine, p-	106-50-3	FALSE	108	Unit	80	Unit	6.36	0.1	0.1	14.7672	25
	Phenylenediamine, p-	106-50-3	FALSE	108	Unit	81	Unit	6.36	0.1	0.1	14.7672	10
	Nitrosodi-n-butylamine, N-	924-16-3	FALSE	116	Unit	99.1	Unit	6.4	0.2	0.1	14.7586	0
	Nitrosodi-n-butylamine, N-	924-16-3	FALSE	84.1	Unit	56	Unit	6.4	0.2	0.1	14.7586	15
	Resorcinol	108-46-3	FALSE	110	Unit	53	Unit	6.44	0.1	0.1	15.022	25
	Resorcinol	108-46-3	FALSE	110	Unit	82	Unit	6.44	0.1	0.1	15.022	15
	Cresidine, p-	120-71-8	FALSE	137.1	Unit	122.1	Unit	6.56	0.1	0.1	16.1573	10
	Cresidine, p-	120-71-8	FALSE	122.1	Unit	94.1	Unit	6.56	0.1	0.1	16.1573	10
	Phenol, 4-chloro-3-methyl-	59-50-7	FALSE	142	Unit	107	Unit	6.67	0.1	0.2	12.8613	15
	Phenol, 4-chloro-3-methyl-	59-50-7	FALSE	107	Unit	77	Unit	6.67	0.1	0.2	12.8613	15
	Thymol	89-83-8	FALSE	150	Unit	135.1	Unit	6.71	0.2	0.1	12.39	10
	Thymol	89-83-8	FALSE	135	Unit	91.1	Unit	6.71	0.2	0.1	12.39	15
	Allidochlor	93-71-0	FALSE	134	Unit	56	Unit	6.77	0.1	0.1	12.6625	5
	Allidochlor	93-71-0	FALSE	132	Unit	56.1	Unit	6.77	0.1	0.1	12.6625	5
	Safrole	94-59-7	FALSE	162.1	Unit	104.1	Unit	6.81	0.1	0.1	12.1831	15
	Safrole	94-59-7	FALSE	131.1	Unit	103.1	Unit	6.81	0.1	0.1	12.1831	10
	Hexamethylphosphoramide	680-31-9	FALSE	136	Unit	45	Unit	6.82	0.2	0.1	12.6365	10
	Hexamethylphosphoramide	680-31-9	FALSE	135	Unit	92	Unit	6.82	0.2	0.1	12.6365	10
	Trimethylaniline, 2,4,5-	137-17-7	FALSE	135.1	Unit	120.1	Unit	6.83	0.1	0.1	12.9798	15
	Trimethylaniline, 2,4,5-	137-17-7	FALSE	120.1	Unit	77	Unit	6.83	0.1	0.1	12.9798	20
	Aniline, 5-chloro-2-methyl	95-79-4	FALSE	141	Unit	106.1	Unit	6.96	0.1	0.1	17.133	15
	Aniline, 5-chloro-2-methyl	95-79-4	FALSE	106.1	Unit	77	Unit	6.96	0.1	0.1	17.133	20
	Methylnaphthalene, 2-	91-57-6	FALSE	142.1	Unit	141.1	Unit	6.97	0.1	0.1	18.0487	15
	Methylnaphthalene, 2-	91-57-6	FALSE	141.1	Unit	115.1	Unit	6.97	0.1	0.1	18.0487	15
	3,4-Dichlorophenyl isocyanate	102-36-3	FALSE	186.9	Unit	159	Unit	7.08	0.1	0.1	29.1264	10
	3,4-Dichlorophenyl isocyanate	102-36-3	FALSE	186.9	Unit	124	Unit	7.08	0.1	0.1	29.1264	20
	Phthalic anhydride	85-44-9	FALSE	104	Unit	76	Unit	7.23	0.1	0.1	34.5207	15
	Phthalic anhydride	85-44-9	FALSE	76	Unit	50	Unit	7.23	0.1	0.1	34.5207	15
	Methylnaphthalene, 1-	90-12-0	FALSE	142.1	Unit	141.1	Unit	7.24	0.1	0.1	37.4373	15
	Methylnaphthalene, 1-	90-12-0	FALSE	141.1	Unit	115.1	Unit	7.24	0.1	0.1	37.4373	20
	Disulfoton-sulfoxide	218239	FALSE	125	Unit	96.9	Unit	7.37	0.1	0.1	40.7523	5
	Disulfoton-sulfoxide	218239	FALSE	96.9	Unit	47	Unit	7.37	0.1	0.1	40.7523	40
	Tetrachlorobenzene, 1,2,3,5-	634-90-2	FALSE	215.9	Unit	180.9	Unit	7.48	0.1	0.1	43.5332	15
	Tetrachlorobenzene, 1,2,3,5-	634-90-2	FALSE	213.9	Unit	178.9	Unit	7.48	0.1	0.1	43.5332	15
	Tetrachlorobenzene, 1,2,4,5-	95-94-3	FALSE	216	Unit	180.9	Unit	7.5	0.1	0.1	60.2245	15
	Tetrachlorobenzene, 1,2,4,5-	95-94-3	FALSE	214	Unit	178.9	Unit	7.5	0.1	0.1	60.2245	15
	2,6-Dichlorobenzonitrile	1194-65-6	FALSE	171	Unit	100	Unit	7.662	0.2	0.52	39.5218	35
	2,6-Dichlorobenzonitrile	1194-65-6	FALSE	171	Unit	136.1	Unit	7.662	0.2	0.52	39.5218	20
	Nicotine	54-11-5	FALSE	162	Unit	84.1	Unit	7.72	0.25	0.25	22.359	5
	Nicotine	54-11-5	FALSE	133	Unit	118.1	Unit	7.72	0.25	0.25	22.359	20
	Trichlorophenol, 2,4,6-	88-06-2	FALSE	196	Unit	97	Unit	7.79	0.1	0.1	15.2196	30
	Trichlorophenol, 2,4,6-	88-06-2	FALSE	131.9	Unit	97	Unit	7.79	0.1	0.1	15.2196	10
	Phthalide	87-41-2	FALSE	105	Unit	51	Unit	7.8	0.1	0.1	15.3193	40
	Phthalide	87-41-2	FALSE	105	Unit	77	Unit	7.8	0.1	0.1	15.3193	15
	EPTC	759-94-4	FALSE	132	Unit	90	Unit	7.81	0.1	0.1	13.5561	5
	EPTC	759-94-4	FALSE	128	Unit	86	Unit	7.81	0.1	0.1	13.5561	5
	Dichlormid	37764-25-3	FALSE	172.1	Unit	108.1	Unit	7.82	0.25	0.1	15.3175	5
	Dichlormid	37764-25-3	FALSE	166	Unit	56.1	Unit	7.82	0.25	0.1	15.3175	10
	Eugenol	97-53-0	FALSE	164.1	Unit	104.1	Unit	7.82	0.1	0.1	15.3175	15
	Eugenol	97-53-0	FALSE	164.1	Unit	149.1	Unit	7.82	0.1	0.1	15.3175	10
	Trichlorophenol, 2,4,5-	95-95-4	FALSE	195.9	Unit	97	Unit	7.88	0.1	0.1	15.6943	25
	Trichlorophenol, 2,4,5-	95-95-4	FALSE	132	Unit	97	Unit	7.88	0.1	0.1	15.6943	5
	8-Hydroxyquinoline	148-24-3	FALSE	145	Unit	117	Unit	7.95	0.1	0.1	38.1154	15
	8-Hydroxyquinoline	148-24-3	FALSE	117	Unit	89	Unit	7.95	0.1	0.1	38.1154	25
	Isosafrole	120-58-1	FALSE	162	Unit	104	Unit	8.19	0.1	0.1	39.011	15
	Isosafrole	120-58-1	FALSE	162	Unit	131	Unit	8.19	0.1	0.1	39.011	15
	Biphenyl	92-52-4	FALSE	154.1	Unit	153.1	Unit	8.221	0.2	0.52	14.3527	20
	Biphenyl	92-52-4	FALSE	153.1	Unit	152.1	Unit	8.221	0.2	0.52	14.3527	25
	Chloronaphthalene, 2-	91-58-7	FALSE	162	Unit	127.1	Unit	8.26	0.1	0.1	14.581	20
	Chloronaphthalene, 2-	91-58-7	FALSE	127	Unit	77	Unit	8.26	0.1	0.1	14.581	15
	Diaminotoluene, 2,4-	95-80-7	FALSE	122.1	Unit	121.1	Unit	8.26	0.1	0.1	14.3527	15
	Diaminotoluene, 2,4-	95-80-7	FALSE	121.1	Unit	94	Unit	8.26	0.1	0.1	14.3527	10
	Tetrachlorobenzene, 1,2,3,4-	634-66-2	FALSE	215.9	Unit	180.9	Unit	8.3	0.1	0.1	13.1512	15
	Tetrachlorobenzene, 1,2,3,4-	634-66-2	FALSE	213.9	Unit	178.9	Unit	8.3	0.1	0.1	13.1512	15
	Chloronaphthalene, 1-	90-13-1	FALSE	162	Unit	127.1	Unit	8.35	0.25	0.25	15.2428	20
	Chloronaphthalene, 1-	90-13-1	FALSE	127	Unit	77	Unit	8.35	0.25	0.25	15.2428	15
	Jasmone I	488-10-8	FALSE	107	Unit	77	Unit	8.39	0.1	0.1	18.3727	20
	Jasmone I	488-10-8	FALSE	107	Unit	91	Unit	8.39	0.1	0.1	18.3727	10
	Jasmone II	999062-01-4	FALSE	135	Unit	91	Unit	8.56	0.1	0.1	24.9935	20
	Jasmone II	999062-01-4	FALSE	107	Unit	77	Unit	8.56	0.1	0.1	24.9935	20
	Dichloroaniline, 3,5-	626-43-7	FALSE	161	Unit	90	Unit	8.6	0.1	0.1	24.9796	20
	Dichloroaniline, 3,5-	626-43-7	FALSE	161	Unit	99	Unit	8.6	0.1	0.1	24.9796	20
	Dichloronitrobenzene, 2,3-	3209-22-1	FALSE	144.9	Unit	74	Unit	8.63	0.1	0.1	22.1471	25
	Dichloronitrobenzene, 2,3-	3209-22-1	FALSE	144.9	Unit	109	Unit	8.63	0.1	0.1	22.1471	10
	Dimethylnaphthalene, 2,6-	581-42-0	FALSE	156.1	Unit	141.1	Unit	8.71	0.1	0.1	21.6457	15
	Dimethylnaphthalene, 2,6-	581-42-0	FALSE	141.1	Unit	115.1	Unit	8.71	0.1	0.1	21.6457	15
	Nitroaniline, 2-	88-74-4	FALSE	138	Unit	92	Unit	8.71	0.2	0.1	21.6457	15
	Nitroaniline, 2-	88-74-4	FALSE	92	Unit	65	Unit	8.71	0.2	0.1	21.6457	5
	Methyl Undecanoate	1731-86-8	FALSE	157	Unit	101.07	Unit	8.787	0.16	0.33	6.94	10
	Methyl Undecanoate	1731-86-8	FALSE	87	Unit	55	Unit	8.787	0.16	0.33	6.94	10
	Naphthoquinone, 1,4-	130-15-4	FALSE	158	Unit	102.1	Unit	8.82	0.1	0.1	30.8255	15
	Naphthoquinone, 1,4-	130-15-4	FALSE	158	Unit	130	Unit	8.82	0.1	0.1	30.8255	5
	Mevinphos, Z-	338-45-4	FALSE	127	Unit	94.9	Unit	9.04	0.25	0.25	13.6518	20
	Mevinphos, Z-	338-45-4	FALSE	127	Unit	109	Unit	9.04	0.25	0.25	13.6518	10
	Butylate	2008-41-5	FALSE	156	Unit	57.1	Unit	9.06	0.1	0.1	13.255	5
	Butylate	2008-41-5	FALSE	146.1	Unit	90	Unit	9.06	0.1	0.1	13.255	5
	Mevinphos, E-	7786-34-7	FALSE	127	Unit	94.9	Unit	9.09	0.1	0.1	11.781	15
	Mevinphos, E-	7786-34-7	FALSE	127	Unit	109	Unit	9.09	0.1	0.1	11.781	10
	Chlormephos	24934-91-6	FALSE	153.9	Unit	121.1	Unit	9.25	0.1	0.1	25.9126	0
	Chlormephos	24934-91-6	FALSE	121.1	Unit	65	Unit	9.25	0.1	0.1	25.9126	10
	Vernolate	1929-77-7	FALSE	161	Unit	160.1	Unit	9.35	0.1	0.1	24.1213	5
	Vernolate	1929-77-7	FALSE	128	Unit	86	Unit	9.35	0.1	0.1	24.1213	0
	Dinitrobenzene, 1,3-	99-65-0	FALSE	122	Unit	75	Unit	9.46	0.1	0.1	16.0042	15
	Dinitrobenzene, 1,3-	99-65-0	FALSE	92	Unit	63	Unit	9.46	0.1	0.1	16.0042	15
	Dimethyl phthalate	131-11-3	FALSE	163	Unit	77	Unit	9.5	0.17	0.35	8.33	30
	Dimethyl phthalate	131-11-3	FALSE	163	Unit	92	Unit	9.5	0.17	0.35	8.33	35
	Acenaphthylene	208-96-8	FALSE	152	Unit	126	Unit	9.51	0.2	0.44	8.33	35
	Acenaphthylene	208-96-8	FALSE	151	Unit	77	Unit	9.51	0.2	0.44	8.33	30
	Nitrapyrin	1929-82-4	FALSE	196	Unit	135	Unit	9.52	0.1	0.1	10.8687	15
	Nitrapyrin	1929-82-4	FALSE	194	Unit	133	Unit	9.52	0.1	0.1	10.8687	15
	Etridiazole	2593-15-9	FALSE	211.1	Unit	183	Unit	9.56	0.1	0.1	10.4444	10
	Etridiazole	2593-15-9	FALSE	183	Unit	140	Unit	9.56	0.1	0.1	10.4444	15
	4-Chloro-1,2-phenylenediamine	95-83-0	FALSE	142	Unit	114	Unit	9.59	0.25	0.2	9.94503	25
	4-Chloro-1,2-phenylenediamine	95-83-0	FALSE	142	Unit	80	Unit	9.59	0.25	0.2	9.94503	20
	Phthalimide	85-41-6	FALSE	147	Unit	103.1	Unit	9.59	0.1	0.1	9.94503	5
	Phthalimide	85-41-6	FALSE	104	Unit	76.1	Unit	9.59	0.1	0.1	9.94503	10
	Metolcarb	1129-41-5	FALSE	108.1	Unit	107.1	Unit	9.62	0.1	0.1	12.2586	15
	Metolcarb	1129-41-5	FALSE	107.1	Unit	77.1	Unit	9.62	0.1	0.1	12.2586	15
	Pebulate	1114-71-2	FALSE	128	Unit	57.1	Unit	9.62	0.1	0.1	12.2586	5
	Pebulate	1114-71-2	FALSE	128	Unit	72	Unit	9.62	0.1	0.1	12.2586	0
	Dinitrotoluene, 2,6-	606-20-2	FALSE	165	Unit	63	Unit	9.68	0.1	0.1	19.0712	25
	Dinitrotoluene, 2,6-	606-20-2	FALSE	165	Unit	90.1	Unit	9.68	0.1	0.1	19.0712	15
	cis-1,2,3,6-Tetrahydrophthalimide	1469-48-3	FALSE	79	Unit	51	Unit	9.926	0.2	0.98	33.5694	30
	cis-1,2,3,6-Tetrahydrophthalimide	1469-48-3	FALSE	79	Unit	77	Unit	9.926	0.2	0.98	33.5694	15
	4-Chloro-1,3-phenylenediamine	5131-60-2	FALSE	144	Unit	80	Unit	9.97	0.1	0.1	33.5694	20
	4-Chloro-1,3-phenylenediamine	5131-60-2	FALSE	142	Unit	80	Unit	9.97	0.1	0.1	33.5694	20
	Butylated hydroxyanisole	121-00-6	FALSE	165.1	Unit	137	Unit	10.01	0.18	0.36	8.33	10
	Butylated hydroxyanisole	121-00-6	FALSE	180.1	Unit	165.07	Unit	10.01	0.18	0.36	8.33	10
	N-(2,4-dimethylphenyl)formamide	60397-77-5	FALSE	120	Unit	77	Unit	10.03	0.2	0.1	25.46	20
	N-(2,4-dimethylphenyl)formamide	60397-77-5	FALSE	106	Unit	77	Unit	10.03	0.2	0.1	25.46	15
	Nitroaniline, 3-	99-09-2	FALSE	138	Unit	92	Unit	10.09	0.1	0.1	23.019	15
	Nitroaniline, 3-	99-09-2	FALSE	92	Unit	65	Unit	10.09	0.1	0.1	23.019	5
	Acenaphthene	83-32-9	FALSE	153.1	Unit	127.1	Unit	10.19	0.1	0.1	21.6361	30
	Acenaphthene	83-32-9	FALSE	153.1	Unit	77	Unit	10.19	0.1	0.1	21.6361	45
	Endothal	145-73-3	FALSE	100	Unit	55	Unit	10.22	0.2	0.1	27.8847	10
	Endothal	145-73-3	FALSE	100	Unit	72.1	Unit	10.22	0.2	0.1	27.8847	5
	Thiocyclam Hydrogenoxalate (as Thiocyclam)	31895-22-4	FALSE	135	Unit	71	Unit	10.26	0.2	0.1	35.3706	10
	Thiocyclam Hydrogenoxalate (as Thiocyclam)	31895-22-4	FALSE	71	Unit	56.1	Unit	10.26	0.2	0.1	35.3706	15
	PCB1	2051-60-7	FALSE	190	Unit	152	Unit	10.389	0.19	0.51	8.33	35
	PCB1	2051-60-7	FALSE	188	Unit	127	Unit	10.389	0.19	0.51	8.33	45
	Methacrifos	62610-77-9	FALSE	207.9	Unit	180.1	Unit	10.46	0.1	0.1	29.1473	5
	Methacrifos	62610-77-9	FALSE	124.9	Unit	47.1	Unit	10.46	0.1	0.1	29.1473	10
	Naphthalenol, 1-	90-15-3	FALSE	144.1	Unit	115.1	Unit	10.51	0.2	0.1	22.1661	25
	Naphthalenol, 1-	90-15-3	FALSE	144.1	Unit	116.1	Unit	10.51	0.2	0.1	22.1661	10
	Chloroneb	2675-77-6	FALSE	208	Unit	193.1	Unit	10.549	0.17	0.35	19.8837	10
	Chloroneb	2675-77-6	FALSE	206	Unit	191.1	Unit	10.549	0.17	0.35	19.8837	10
	Butylated hydroxytoluene	128-37-0	FALSE	205	Unit	57.05	Unit	10.579	0.17	0.39	8.89	15
	Butylated hydroxytoluene	128-37-0	FALSE	205	Unit	179.06	Unit	10.579	0.21	0.36	8.89	10
	Methyl Laurate	111-82-0	FALSE	171	Unit	100.96	Unit	10.664	0.17	0.34	6.94	10
	Methyl Laurate	111-82-0	FALSE	87	Unit	55	Unit	10.664	0.17	0.34	6.94	10
	2-Phenylphenol	90-43-7	FALSE	170	Unit	141.1	Unit	10.68	0.19	0.45	15.7459	30
	2-Phenylphenol	90-43-7	FALSE	169.1	Unit	115.1	Unit	10.68	0.19	0.45	15.7459	35
	Crimidine	535-89-7	FALSE	170.9	Unit	142.1	Unit	10.72	0.1	0.1	14.5932	5
	Crimidine	535-89-7	FALSE	142	Unit	106.1	Unit	10.72	0.1	0.1	14.5932	10
	Dibenzofuran	132-64-9	FALSE	169.1	Unit	140.1	Unit	10.77	0.1	0.1	13.9167	25
	Dibenzofuran	132-64-9	FALSE	168.1	Unit	139.1	Unit	10.77	0.1	0.1	13.9167	25
	Dicamba methyl ester	6597-78-0	FALSE	234	Unit	203	Unit	10.77	0.1	0.1	13.9167	5
	Dicamba methyl ester	6597-78-0	FALSE	205	Unit	190	Unit	10.77	0.1	0.1	13.9167	15
	Pentachlorobenzene	608-93-5	FALSE	249.9	Unit	215	Unit	10.828	0.21	0.43	17.7428	20
	Pentachlorobenzene	608-93-5	FALSE	248	Unit	213	Unit	10.828	0.21	0.43	17.7428	20
	Nitrophenol, 4-	100-02-7	FALSE	138.9	Unit	81	Unit	10.84	0.1	0.1	16.9316	15
	Nitrophenol, 4-	100-02-7	FALSE	138.9	Unit	109	Unit	10.84	0.1	0.1	16.9316	5
	Dinitrotoluene, 2,4-	121-14-2	FALSE	165	Unit	63	Unit	11.05	0.1	0.1	16.0813	45
	Dinitrotoluene, 2,4-	121-14-2	FALSE	165	Unit	119	Unit	11.05	0.1	0.1	16.0813	5
	Molinate	2212-67-1	FALSE	126.2	Unit	55.1	Unit	11.07	0.1	0.1	16.0893	10
	Molinate	2212-67-1	FALSE	126.2	Unit	83.1	Unit	11.07	0.1	0.1	16.0893	5
	Naphthylamine, 2-	91-59-8	FALSE	143.1	Unit	115.1	Unit	11.09	0.1	0.1	17.7056	25
	Naphthylamine, 2-	91-59-8	FALSE	143.1	Unit	116.1	Unit	11.09	0.1	0.1	17.7056	15
	tert-Butylhydroquinone	1948-33-0	FALSE	151	Unit	123	Unit	11.183	0.2	0.38	8.33	10
	tert-Butylhydroquinone	1948-33-0	FALSE	166	Unit	151.04	Unit	11.183	0.2	0.38	8.33	10
	1,4-dichloronaphthalene	1825-31-6	FALSE	196	Unit	126	Unit	11.282	0.2	0.5	8.33	45
	1,4-dichloronaphthalene	1825-31-6	FALSE	196	Unit	161	Unit	11.282	0.2	0.5	8.33	25
	Naphthylamine, 1-	134-32-7	FALSE	143.1	Unit	115.1	Unit	11.37	0.1	0.1	29.149	25
	Naphthylamine, 1-	134-32-7	FALSE	143.1	Unit	116.1	Unit	11.37	0.1	0.1	29.149	15
	Succinate-dibutyl	141-03-7	FALSE	100.9	Unit	55	Unit	11.39	0.1	0.1	28.3147	10
	Succinate-dibutyl	141-03-7	FALSE	100.9	Unit	73	Unit	11.39	0.1	0.1	28.3147	5
	Tetrachlorophenol, 2,3,4,6-	58-90-2	FALSE	230	Unit	130.9	Unit	11.44	0.1	0.1	28.2949	30
	Tetrachlorophenol, 2,3,4,6-	58-90-2	FALSE	130.9	Unit	96	Unit	11.44	0.1	0.1	28.2949	20
	3,5-Dimethylpheny N-Methyl Carbamate	2655-14-3	FALSE	122	Unit	107.1	Unit	11.55	0.1	0.1	26.4663	15
	3,5-Dimethylpheny N-Methyl Carbamate	2655-14-3	FALSE	122	Unit	77	Unit	11.55	0.1	0.1	26.4663	30
	MCPA-methyl	2436-73-9	FALSE	155.1	Unit	125.1	Unit	11.65	0.1	0.1	22.1417	10
	MCPA-methyl	2436-73-9	FALSE	141.1	Unit	77.1	Unit	11.65	0.1	0.1	22.1417	15
	Trimethylnaphthalene, 2,3,5-	2245-38-7	FALSE	170.1	Unit	155.1	Unit	11.66	0.1	0.1	19.4793	15
	Trimethylnaphthalene, 2,3,5-	2245-38-7	FALSE	153.1	Unit	152.1	Unit	11.66	0.1	0.1	19.4793	15
	Tetraethylpyrophosphate	107-49-3	FALSE	178.8	Unit	99	Unit	11.77	0.1	0.1	16.6836	15
	Tetraethylpyrophosphate	107-49-3	FALSE	160.9	Unit	80.9	Unit	11.77	0.1	0.1	16.6836	20
	PCB3	2051-62-9	FALSE	190	Unit	152	Unit	11.894	0.19	0.51	8.33	35
	PCB3	2051-62-9	FALSE	188	Unit	127	Unit	11.894	0.19	0.51	8.33	45
	Heptenophos	23560-59-0	FALSE	124	Unit	63	Unit	11.9	0.1	0.1	17.1059	35
	Heptenophos	23560-59-0	FALSE	124	Unit	89	Unit	11.9	0.1	0.1	17.1059	10
	Fluorene	86-73-7	FALSE	165	Unit	163	Unit	12.015	0.21	0.43	11.11	45
	Fluorene	86-73-7	FALSE	165	Unit	115	Unit	12.015	0.21	0.43	11.11	35
	Chlorfenprop-methyl	14437-17-3	FALSE	195.9	Unit	165.1	Unit	12.14	0.1	0.1	18.8178	10
	Chlorfenprop-methyl	14437-17-3	FALSE	165	Unit	137.1	Unit	12.14	0.1	0.1	18.8178	10
	Diethyl Phthalate	84-66-2	FALSE	149	Unit	65	Unit	12.17	0.17	0.42	8.33	25
	Diethyl Phthalate	84-66-2	FALSE	177	Unit	149	Unit	12.17	0.17	0.42	8.33	10
	Chlorophenyl phenyl ether, 4-	7005-72-3	FALSE	204	Unit	141.1	Unit	12.21	0.1	0.1	18.0337	20
	Chlorophenyl phenyl ether, 4-	7005-72-3	FALSE	141.1	Unit	115.1	Unit	12.21	0.1	0.1	18.0337	20
	5-Nitro-o-toluidine	99-55-8	FALSE	152	Unit	106	Unit	12.32	0.1	0.1	15.7211	10
	5-Nitro-o-toluidine	99-55-8	FALSE	106	Unit	77	Unit	12.32	0.1	0.1	15.7211	15
	Nitroaniline, 4-	100-01-6	FALSE	138	Unit	108.1	Unit	12.38	0.1	0.1	13.6532	5
	Nitroaniline, 4-	100-01-6	FALSE	92	Unit	65	Unit	12.38	0.1	0.1	13.6532	5
	Phthalimidoacetic acid	4702-13-0	FALSE	161.1	Unit	117.1	Unit	12.42	0.1	0.1	11.9904	10
	Phthalimidoacetic acid	4702-13-0	FALSE	160	Unit	77	Unit	12.42	0.1	0.1	11.9904	20
	Tecnazene	117-18-0	FALSE	260.9	Unit	203	Unit	12.44	0.21	0.44	11.0621	10
	Tecnazene	117-18-0	FALSE	214.9	Unit	179	Unit	12.44	0.21	0.44	11.0621	10
	Thionazin	297-97-2	FALSE	175	Unit	79	Unit	12.48	0.1	0.1	10.6981	10
	Thionazin	297-97-2	FALSE	143	Unit	79	Unit	12.48	0.1	0.1	10.6981	10
	2-methyl-4,6-dinitrophenol	534-52-1	FALSE	198	Unit	167.9	Unit	12.56	0.1	0.1	9.47066	5
	2-methyl-4,6-dinitrophenol	534-52-1	FALSE	198	Unit	121	Unit	12.56	0.1	0.1	9.47066	10
	Propachlor	1918-16-7	FALSE	176.1	Unit	57.1	Unit	12.57	0.1	0.1	9.20776	5
	Propachlor	1918-16-7	FALSE	120	Unit	77.1	Unit	12.57	0.1	0.1	9.20776	20
	Dichlorprop-methyl	57153-17-0	FALSE	164	Unit	63.1	Unit	12.6	0.1	0.1	9.09112	30
	Dichlorprop-methyl	57153-17-0	FALSE	162	Unit	63.1	Unit	12.6	0.1	0.1	9.09112	30
	Demeton-O	298-03-3	FALSE	171	Unit	115	Unit	12.61	0.25	0.1	8.86605	10
	Demeton-O	298-03-3	FALSE	88	Unit	60	Unit	12.61	0.25	0.1	8.86605	5
	Phoratoxon	2600-69-3	FALSE	171	Unit	115	Unit	12.67	0.1	0.1	7.91793	10
	Phoratoxon	2600-69-3	FALSE	143	Unit	115	Unit	12.67	0.1	0.1	7.91793	5
	Tribromoanisole, 2,4,6-	607-99-8	FALSE	345.8	Unit	330.8	Unit	12.69	0.1	0.1	7.62256	10
	Tribromoanisole, 2,4,6-	607-99-8	FALSE	343.8	Unit	328.8	Unit	12.69	0.1	0.1	7.62256	10
	Diphenylamine	122-39-4	FALSE	169	Unit	168.2	Unit	12.709	0.21	0.44	7.23249	15
	Diphenylamine	122-39-4	FALSE	168	Unit	167.2	Unit	12.709	0.21	0.44	7.23249	15
	Demeton-S-methyl	919-86-8	FALSE	112	Unit	79	Unit	12.73	0.1	0.1	7.23249	5
	Demeton-S-methyl	919-86-8	FALSE	88	Unit	60	Unit	12.73	0.1	0.1	7.23249	5
	Nitrosodiphenylamine, N-	86-30-6	FALSE	169.1	Unit	168.1	Unit	12.73	0.1	0.1	7.72204	15
	Nitrosodiphenylamine, N-	86-30-6	FALSE	168.1	Unit	167.1	Unit	12.73	0.1	0.1	7.72204	15
	2,3,5,6-Tetrachloroaniline	3481-20-7	FALSE	230.9	Unit	159.9	Unit	12.796	0.21	0.44	11.3768	25
	2,3,5,6-Tetrachloroaniline	3481-20-7	FALSE	230.9	Unit	121.9	Unit	12.796	0.21	0.44	11.3768	40
	Azobenzene	103-33-3	FALSE	105	Unit	77.1	Unit	12.8	0.1	0.1	10.5526	5
	Azobenzene	103-33-3	FALSE	77	Unit	51	Unit	12.8	0.1	0.1	10.5526	15
	Chlorethoxyfos	54593-83-8	FALSE	153	Unit	97	Unit	12.8	0.1	0.1	9.80408	10
	Chlorethoxyfos	54593-83-8	FALSE	97	Unit	65	Unit	12.8	0.1	0.1	9.80408	15
	Cycloate	1134-23-2	FALSE	154.1	Unit	83.1	Unit	13	0.1	0.1	12.7812	5
	Cycloate	1134-23-2	FALSE	83	Unit	55.1	Unit	13	0.1	0.1	12.7812	5
	Ethoprophos	13194-48-4	FALSE	157.9	Unit	97	Unit	13.01	0.1	0.1	12.7812	15
	Ethoprophos	13194-48-4	FALSE	157.9	Unit	114	Unit	13.01	0.1	0.1	12.7812	5
	2,4-D-methyl ester	1928-38-7	FALSE	234	Unit	199	Unit	13.02	0.1	0.1	11.7448	10
	2,4-D-methyl ester	1928-38-7	FALSE	175	Unit	111	Unit	13.02	0.1	0.1	11.7448	10
	Tribromophenol, 2,4,6-	118-79-6	FALSE	329.7	Unit	140.8	Unit	13.08	0.1	0.1	11.1818	30
	Tribromophenol, 2,4,6-	118-79-6	FALSE	140.9	Unit	62	Unit	13.08	0.1	0.1	11.1818	15
	Tri-n-butyl phosphate	126-73-8	FALSE	99	Unit	63	Unit	13.22	0.1	0.25	14.8763	35
	Tri-n-butyl phosphate	126-73-8	FALSE	99	Unit	81	Unit	13.22	0.1	0.25	14.8763	20
	Atrazine-desisopropyl	1007-28-9	FALSE	145	Unit	110	Unit	13.28	0.1	0.1	15.1768	10
	Atrazine-desisopropyl	1007-28-9	FALSE	145	Unit	67.9	Unit	13.28	0.1	0.1	15.1768	40
	DMSA	4710-17-2	FALSE	200	Unit	108	Unit	13.42	0.1	0.1	10.8052	15
	DMSA	4710-17-2	FALSE	92	Unit	65	Unit	13.42	0.1	0.1	10.8052	10
	Chlordimeform	6164-98-3	FALSE	195.9	Unit	181	Unit	13.46	0.1	0.1	9.64272	5
	Chlordimeform	6164-98-3	FALSE	151.9	Unit	117.1	Unit	13.46	0.1	0.1	9.64272	10
	Naled	300-76-5	FALSE	145	Unit	109	Unit	13.48	0.1	0.1	9.16686	15
	Naled	300-76-5	FALSE	109	Unit	79	Unit	13.48	0.1	0.1	9.16686	10
	Trimethacarb, 2,3,5-	2655-15-4	FALSE	136.1	Unit	121.1	Unit	13.49	0.2	0.1	8.90783	10
	Trimethacarb, 2,3,5-	2655-15-4	FALSE	121.1	Unit	77.1	Unit	13.49	0.2	0.1	8.90783	15
	Atrazine-desethyl	6190-65-4	FALSE	186.9	Unit	172.1	Unit	13.52	0.1	0.1	8.37341	5
	Atrazine-desethyl	6190-65-4	FALSE	145	Unit	110.1	Unit	13.52	0.1	0.1	8.37341	10
	2,3,4,5-Tetrachlroanisole	938-86-3	FALSE	230.8	Unit	202.8	Unit	13.59	0.1	0.25	7.22197	10
	2,3,4,5-Tetrachlroanisole	938-86-3	FALSE	130.9	Unit	95.9	Unit	13.59	0.1	0.25	7.22197	20
	Ethalfluralin	55283-68-6	FALSE	315.9	Unit	275.9	Unit	13.59	0.2	0.42	7.18862	10
	Ethalfluralin	55283-68-6	FALSE	275.9	Unit	202.1	Unit	13.59	0.2	0.42	7.18862	15
	Dichlorobenzamide, 2,6-	2008-58-4	FALSE	189	Unit	173	Unit	13.66	0.1	0.1	7.28898	5
	Dichlorobenzamide, 2,6-	2008-58-4	FALSE	173	Unit	145	Unit	13.66	0.1	0.1	7.28898	15
	Dioxabenzofos	3811-49-2	FALSE	215.9	Unit	201	Unit	13.71	0.1	0.1	7.93544	10
	Dioxabenzofos	3811-49-2	FALSE	183	Unit	153	Unit	13.71	0.1	0.1	7.93544	10
	Dicrotofos	141-66-2	FALSE	127	Unit	95	Unit	13.76	0.1	0.1	8.87886	15
	Dicrotofos	141-66-2	FALSE	127	Unit	109	Unit	13.76	0.1	0.1	8.87886	15
	Bromoxynil	1689-84-5	FALSE	276.8	Unit	88	Unit	13.8	0.1	0.1	9.47505	30
	Bromoxynil	1689-84-5	FALSE	274.7	Unit	88	Unit	13.8	0.1	0.1	9.47505	30
	Terbuthylazine-desethyl	30125-63-4	FALSE	186.2	Unit	83.1	Unit	13.9	0.1	0.1	10.6625	20
	Terbuthylazine-desethyl	30125-63-4	FALSE	145.1	Unit	110.1	Unit	13.9	0.1	0.1	10.6625	10
	Trifluralin	1582-09-8	FALSE	306.1	Unit	264	Unit	13.94	0.2	0.42	10.1936	5
	Trifluralin	1582-09-8	FALSE	264	Unit	206	Unit	13.94	0.2	0.42	10.1936	5
	4-(2,4-dimethylheptane-4-yl) phenol(NP1)	142731-65-5	FALSE	121	Unit	77.6	Unit	13.965	0.19	0.32	20	25
	4-(2,4-dimethylheptane-4-yl) phenol(NP1)	142731-65-5	FALSE	121	Unit	91.8	Unit	13.965	0.19	0.32	20	15
	Benfluralin	1861-40-1	FALSE	292	Unit	206	Unit	14.018	0.2	0.33	9.10302	10
	Benfluralin	1861-40-1	FALSE	292	Unit	264	Unit	14.018	0.2	0.33	9.10302	5
	Cadusafos	95465-99-9	FALSE	158.8	Unit	97	Unit	14.08	0.1	0.1	8.49211	15
	Cadusafos	95465-99-9	FALSE	158.8	Unit	131	Unit	14.08	0.1	0.1	8.49211	5
	Sulfotep	3689-24-5	FALSE	237.8	Unit	145.9	Unit	14.1	0.1	0.1	8.49399	10
	Sulfotep	3689-24-5	FALSE	201.8	Unit	145.9	Unit	14.1	0.1	0.1	8.49399	10
	Tebutam	35256-85-0	FALSE	190	Unit	57.1	Unit	14.1	0.1	0.1	8.49399	10
	Tebutam	35256-85-0	FALSE	91	Unit	65.1	Unit	14.1	0.1	0.1	8.49399	20
	Trinitrobenzene, 1,3,5-	99-35-4	FALSE	167	Unit	119.9	Unit	14.1	0.1	0.1	8.94491	10
	Trinitrobenzene, 1,3,5-	99-35-4	FALSE	120	Unit	73.9	Unit	14.1	0.1	0.1	8.94491	10
	Diallate I	2303-16-4	FALSE	234.1	Unit	150	Unit	14.2	0.1	0.1	8.42189	20
	Diallate I	2303-16-4	FALSE	234.1	Unit	192	Unit	14.2	0.1	0.1	8.42189	15
	Phorate	298-02-2	FALSE	121	Unit	47	Unit	14.22	0.19	0.37	8.44661	30
	Phorate	298-02-2	FALSE	121	Unit	65	Unit	14.22	0.19	0.37	8.44661	10
	2,4-D-ethyl ester	533-23-3	FALSE	247.9	Unit	185	Unit	14.27	0.1	0.1	8.57597	10
	2,4-D-ethyl ester	533-23-3	FALSE	175	Unit	111	Unit	14.27	0.1	0.1	8.57597	10
	PCB8	2050-67-1	FALSE	224	Unit	152	Unit	14.31	0.2	0.44	11.11	35
	PCB8	2050-67-1	FALSE	222	Unit	187	Unit	14.31	0.2	0.44	11.11	15
	alpha-BHC	319-84-6	FALSE	218.9	Unit	183	Unit	14.32	0.21	0.43	8.06379	5
	alpha-BHC	319-84-6	FALSE	216.9	Unit	181	Unit	14.32	0.21	0.43	8.06379	5
	Phenacetin	62-44-2	FALSE	109	Unit	80	Unit	14.32	0.1	0.1	8.2195	15
	Phenacetin	62-44-2	FALSE	108	Unit	80	Unit	14.32	0.1	0.1	8.2195	15
	Triclopyr methyl ester	60825-26-5	FALSE	209.9	Unit	109.9	Unit	14.32	0.1	0.1	8.2195	35
	Triclopyr methyl ester	60825-26-5	FALSE	209.9	Unit	145.9	Unit	14.32	0.1	0.1	8.2195	20
	Sulfallate	95-06-7	FALSE	188.1	Unit	73.1	Unit	14.33	0.1	0.1	8.2195	20
	Sulfallate	95-06-7	FALSE	188.1	Unit	160.1	Unit	14.33	0.1	0.1	8.2195	15
	Fenclorim	3740-92-9	FALSE	224.1	Unit	189.1	Unit	14.34	0.1	0.1	8.215	15
	Fenclorim	3740-92-9	FALSE	189.1	Unit	104.1	Unit	14.34	0.1	0.1	8.215	15
	Methyl-1-naphthalene acetate	2876-78-0	FALSE	200	Unit	141.1	Unit	14.37	0.1	0.1	12.8607	10
	Methyl-1-naphthalene acetate	2876-78-0	FALSE	141.1	Unit	115	Unit	14.37	0.1	0.1	12.8607	20
	4-(3-methyloctane-3-yl) phenol(NP12)	1988-35-8	FALSE	149	Unit	108.1	Unit	14.394	0.14	0.18	12.8607	15
	4-(3-methyloctane-3-yl) phenol(NP12)	1988-35-8	FALSE	191	Unit	121.6	Unit	14.394	0.14	0.18	12.8607	10
	Diallate II {CAS # 2303-16-4}	999035-03-9	FALSE	234.1	Unit	150	Unit	14.52	0.1	0.1	15.5084	20
	Diallate II {CAS # 2303-16-4}	999035-03-9	FALSE	234.1	Unit	192	Unit	14.52	0.1	0.1	15.5084	15
	Empenthrin I	54406-48-3	FALSE	123	Unit	81	Unit	14.57	0.1	0.25	14.2612	5
	Empenthrin I	54406-48-3	FALSE	105	Unit	77	Unit	14.57	0.1	0.25	14.2612	15
	Hexachlorobenzene	118-74-1	FALSE	284	Unit	213.83	Unit	14.59	0.23	0.49	8.33	45
	Hexachlorobenzene	118-74-1	FALSE	284	Unit	248.8	Unit	14.59	0.23	0.49	8.33	25
	Simeton	673-04-1	FALSE	139.1	Unit	54	Unit	14.59	0.1	0.1	11.7712	15
	Simeton	673-04-1	FALSE	139.1	Unit	111.1	Unit	14.59	0.1	0.1	11.7712	5
	Thiometon	640-15-3	FALSE	125	Unit	47	Unit	14.59	0.1	0.1	11.7712	15
	Thiometon	640-15-3	FALSE	125	Unit	79	Unit	14.59	0.1	0.1	11.7712	10
	Empenthrin II {CAS # 54406-48-3}	999014-03-8	FALSE	123	Unit	81	Unit	14.67	0.1	0.2	9.65806	5
	Empenthrin II {CAS # 54406-48-3}	999014-03-8	FALSE	105	Unit	77	Unit	14.67	0.1	0.2	9.65806	15
	Dazomet	533-74-4	FALSE	161.9	Unit	89	Unit	14.71	0.1	0.1	8.74716	5
	Dazomet	533-74-4	FALSE	89	Unit	46	Unit	14.71	0.1	0.1	8.74716	15
	Dichloran	99-30-9	FALSE	206.1	Unit	176	Unit	14.753	0.2	0.5	7.99892	10
	Dichloran	99-30-9	FALSE	160.1	Unit	124.1	Unit	14.753	0.2	0.5	7.99892	10
	Empenthrin III {CAS # 54406-48-3}	999015-03-1	FALSE	123	Unit	81	Unit	14.77	0.1	0.1	7.99892	5
	Empenthrin III {CAS # 54406-48-3}	999015-03-1	FALSE	105	Unit	77	Unit	14.77	0.1	0.1	7.99892	15
	Pentachloroanisole	1825-21-4	FALSE	279.9	Unit	236.8	Unit	14.78	0.24	0.44	7.64048	30
	Pentachloroanisole	1825-21-4	FALSE	264.8	Unit	236.8	Unit	14.78	0.24	0.44	7.64048	15
	Fluoroimide	41205-21-4	FALSE	258.9	Unit	180	Unit	14.82	0.1	0.1	7.04121	15
	Fluoroimide	41205-21-4	FALSE	136.9	Unit	109	Unit	14.82	0.1	0.1	7.04121	10
	Empenthrin IV {CAS # 54406-48-3}	999016-03-4	FALSE	123	Unit	81	Unit	14.84	0.25	0.1	6.6862	5
	Empenthrin IV {CAS # 54406-48-3}	999016-03-4	FALSE	105	Unit	77	Unit	14.84	0.25	0.1	6.6862	15
	Demeton-S	126-75-0	FALSE	126	Unit	65	Unit	14.85	0.1	0.1	6.70518	10
	Demeton-S	126-75-0	FALSE	88	Unit	60	Unit	14.85	0.1	0.1	6.70518	5
	2,6-Diisopropylnaphthalene	24157-81-1	FALSE	212.1	Unit	197.1	Unit	14.86	0.1	0.1	6.62292	10
	2,6-Diisopropylnaphthalene	24157-81-1	FALSE	197	Unit	43.1	Unit	14.86	0.1	0.1	6.62292	20
	4-(3,5-dimethylheptane-3-yl) phenol(NP4)	186825-36-5	FALSE	149	Unit	107.7	Unit	14.884	0.2	0.39	40	15
	4-(3,5-dimethylheptane-3-yl) phenol(NP4)	186825-36-5	FALSE	149	Unit	77.1	Unit	14.884	0.2	0.39	40	40
	Atraton	1610-17-9	FALSE	211	Unit	169.1	Unit	14.9	0.2	0.1	6.77143	5
	Atraton	1610-17-9	FALSE	169	Unit	154.1	Unit	14.9	0.2	0.1	6.77143	5
	4-(3,4-dimethylheptane-4-yl) phenol(NP8)	1158978-65-4	FALSE	163	Unit	108	Unit	14.952	0.31	0.23	40	15
	4-(3,4-dimethylheptane-4-yl) phenol(NP8)	1158978-65-4	FALSE	163	Unit	121.6	Unit	14.952	0.31	0.23	40	10
	5,6-Dichloro-2-(trifluoromethyl)-1H-benzimidazole	2338-25-2	FALSE	254	Unit	233.9	Unit	14.96	0.1	0.1	6.72841	20
	5,6-Dichloro-2-(trifluoromethyl)-1H-benzimidazole	2338-25-2	FALSE	254	Unit	148.9	Unit	14.96	0.1	0.1	6.72841	40
	Trimethacarb, 3,4,5-	2686-99-9	FALSE	136	Unit	121.1	Unit	14.98	0.1	0.1	6.73023	10
	Trimethacarb, 3,4,5-	2686-99-9	FALSE	121	Unit	77.1	Unit	14.98	0.1	0.1	6.73023	15
	Ethoxyquin	91-53-2	FALSE	202.1	Unit	145.1	Unit	15.02	0.1	0.1	6.73093	30
	Ethoxyquin	91-53-2	FALSE	202.1	Unit	174.1	Unit	15.02	0.1	0.1	6.73093	15
	4-(3,6-dimethylheptane-3-yl) phenol(NP3)	142731-63-3	FALSE	135	Unit	107.7	Unit	15.063	0.19	0.38	40	15
	4-(3,6-dimethylheptane-3-yl) phenol(NP3)	142731-63-3	FALSE	135	Unit	77.7	Unit	15.063	0.19	0.38	40	35
	Schradan	152-16-9	FALSE	199	Unit	92	Unit	15.09	0.1	0.1	6.39861	5
	Schradan	152-16-9	FALSE	153.1	Unit	46.1	Unit	15.09	0.1	0.1	6.39861	15
	Furilazole	121776-33-8	FALSE	262	Unit	220	Unit	15.12	0.1	0.1	5.94499	5
	Furilazole	121776-33-8	FALSE	181	Unit	146	Unit	15.12	0.1	0.1	5.94499	5
	Swep	1918-18-9	FALSE	187.1	Unit	124.1	Unit	15.23	0.1	0.1	5.45023	20
	Swep	1918-18-9	FALSE	187.1	Unit	159.1	Unit	15.23	0.1	0.1	5.45023	10
	4-(3,4-dimethylheptan-3-yl)phenol(NP9)	866790-14-9	FALSE	149	Unit	108	Unit	15.237	0.31	0.48	40	15
	4-(3,4-dimethylheptan-3-yl)phenol(NP9)	866790-14-9	FALSE	149	Unit	77.1	Unit	15.237	0.31	0.48	40	40
	Chlorbufam	1967-16-4	FALSE	153	Unit	90	Unit	15.24	0.1	0.1	5.35486	20
	Chlorbufam	1967-16-4	FALSE	153	Unit	125.1	Unit	15.24	0.1	0.1	5.35486	10
	Dimethipin	55290-64-7	FALSE	124	Unit	76	Unit	15.28	0.23	0.3	5.21361	5
	Dimethipin	55290-64-7	FALSE	118	Unit	58	Unit	15.28	0.23	0.3	5.21361	5
	Aminobiphenyl, 4-	92-67-1	FALSE	169.1	Unit	141.1	Unit	15.29	0.1	0.1	5.23351	25
	Aminobiphenyl, 4-	92-67-1	FALSE	168.1	Unit	167.1	Unit	15.29	0.1	0.1	5.23351	15
	beta-BHC	319-85-7	FALSE	216.9	Unit	181.1	Unit	15.34	0.21	0.43	5.48058	5
	beta-BHC	319-85-7	FALSE	181	Unit	145	Unit	15.34	0.21	0.43	5.48058	15
	Sebuthylazine-desethyl	37019-18-4	FALSE	172	Unit	94	Unit	15.36	0.25	0.1	5.48058	15
	Sebuthylazine-desethyl	37019-18-4	FALSE	172	Unit	104	Unit	15.36	0.25	0.1	5.48058	15
	Clomazone	81777-89-1	FALSE	204.1	Unit	107.1	Unit	15.39	0.1	0.3	5.48286	20
	Clomazone	81777-89-1	FALSE	125	Unit	89	Unit	15.39	0.1	0.1	5.48286	15
	Dibenzothiophene	132-65-0	FALSE	184	Unit	139.1	Unit	15.39	0.1	0.1	5.48286	30
	Dibenzothiophene	132-65-0	FALSE	184	Unit	152.1	Unit	15.39	0.1	0.1	5.48286	25
	Pentachlorophenol	87-86-5	FALSE	265.9	Unit	165	Unit	15.42	0.1	0.1	5.58174	25
	Pentachlorophenol	87-86-5	FALSE	265.9	Unit	167	Unit	15.42	0.1	0.1	5.58174	25
	Fenoprop-methyl	4841-20-7	FALSE	198.1	Unit	97	Unit	15.47	0.1	0.25	5.96518	30
	Fenoprop-methyl	4841-20-7	FALSE	196.1	Unit	97	Unit	15.47	0.1	0.25	5.96518	30
	Propazine	139-40-2	FALSE	229.1	Unit	58.1	Unit	15.49	0.1	0.1	6.10726	10
	Propazine	139-40-2	FALSE	214.2	Unit	172.2	Unit	15.49	0.1	0.1	6.10726	10
	DMST (Tolylfluanid metabolite)	66840-71-9	FALSE	106	Unit	77	Unit	15.52	0.2	0.1	6.14227	15
	DMST (Tolylfluanid metabolite)	66840-71-9	FALSE	106	Unit	79	Unit	15.52	0.2	0.1	6.14227	5
	Chloramben-methyl	7286-84-2	FALSE	188.1	Unit	124.1	Unit	15.57	0.1	0.1	6.40324	20
	Chloramben-methyl	7286-84-2	FALSE	188.1	Unit	160.1	Unit	15.57	0.1	0.1	6.40324	10
	gamma-BHC	58-89-9	FALSE	216.9	Unit	181	Unit	15.58	0.21	0.43	6.6444	5
	gamma-BHC	58-89-9	FALSE	181	Unit	145	Unit	15.58	0.21	0.43	6.6444	15
	Benzyl benzoate	120-51-4	FALSE	105	Unit	51	Unit	15.62	0.1	0.1	6.83325	30
	Benzyl benzoate	120-51-4	FALSE	105	Unit	77	Unit	15.62	0.1	0.1	6.83325	10
	Isocarbamid	30979-48-7	FALSE	142	Unit	70	Unit	15.66	0.1	0.1	7.51139	20
	Isocarbamid	30979-48-7	FALSE	142	Unit	113	Unit	15.66	0.1	0.1	7.51139	10
	Bufencarb	8065-36-9	FALSE	122	Unit	107.1	Unit	15.68	0.25	0.1	7.51139	10
	Bufencarb	8065-36-9	FALSE	121.1	Unit	77	Unit	15.68	0.25	0.1	7.51139	20
	Pentachloronitrobenzene	82-68-8	FALSE	248.8	Unit	213.8	Unit	15.766	0.25	0.43	7.12918	15
	Pentachloronitrobenzene	82-68-8	FALSE	141.9	Unit	106.9	Unit	15.766	0.25	0.43	7.12918	30
	Pentachlorobenzonitrile	20925-85-3	FALSE	274.9	Unit	204.9	Unit	15.826	0.23	0.44	5.04884	35
	Pentachlorobenzonitrile	20925-85-3	FALSE	274.9	Unit	239.9	Unit	15.826	0.23	0.44	5.04884	20
	Cyanophos	2636-26-2	FALSE	242.9	Unit	109	Unit	15.85	0.1	0.1	5.31768	10
	Cyanophos	2636-26-2	FALSE	124.9	Unit	47	Unit	15.85	0.1	0.1	5.31768	15
	Terbufos	13071-79-9	FALSE	230.9	Unit	129	Unit	15.87	0.1	0.1	5.25032	20
	Terbufos	13071-79-9	FALSE	230.9	Unit	175	Unit	15.87	0.1	0.1	5.25032	10
	Pyroquilon	57369-32-1	FALSE	173.1	Unit	130.1	Unit	15.88	0.1	0.1	5.04884	30
	Pyroquilon	57369-32-1	FALSE	130.1	Unit	77	Unit	15.88	0.1	0.1	5.04884	30
	Terbuthylazine	5915-41-3	FALSE	228.9	Unit	173.1	Unit	15.88	0.1	0.1	5.04884	5
	Terbuthylazine	5915-41-3	FALSE	172.9	Unit	172	Unit	15.88	0.1	0.1	5.04884	5
	Diazinon-oxon	962-58-3	FALSE	273.1	Unit	137.1	Unit	15.89	0.1	0.1	5.04884	15
	Diazinon-oxon	962-58-3	FALSE	137.1	Unit	84	Unit	15.89	0.1	0.1	5.04884	10
	Trietazine	1912-26-1	FALSE	229.1	Unit	200	Unit	15.92	0.1	0.1	5.29904	10
	Trietazine	1912-26-1	FALSE	229.1	Unit	214.1	Unit	15.92	0.1	0.1	5.29904	10
	Fonofos	944-22-9	FALSE	137	Unit	109	Unit	15.96	0.1	0.1	5.23249	5
	Fonofos	944-22-9	FALSE	109	Unit	80.9	Unit	15.96	0.1	0.1	5.23249	5
	Propetamphos	31218-83-4	FALSE	138	Unit	64	Unit	15.96	0.1	0.1	5.41232	15
	Propetamphos	31218-83-4	FALSE	138	Unit	110	Unit	15.96	0.1	0.1	5.41232	10
	Propyzamide	23950-58-5	FALSE	173.1	Unit	109	Unit	15.99	0.1	0.1	5.72642	30
	Propyzamide	23950-58-5	FALSE	173	Unit	145	Unit	15.99	0.1	0.1	5.72642	15
	MCPB-methyl	57153-18-1	FALSE	142.1	Unit	107.1	Unit	16.01	0.1	0.1	5.81191	10
	MCPB-methyl	57153-18-1	FALSE	101.1	Unit	59.1	Unit	16.01	0.1	0.1	5.81191	10
	2,4,5-T methyl ester	1928-37-6	FALSE	233	Unit	190	Unit	16.03	0.1	0.1	6.54124	15
	2,4,5-T methyl ester	1928-37-6	FALSE	208.9	Unit	145	Unit	16.03	0.1	0.1	6.54124	15
	Profluralin	26399-36-0	FALSE	318.1	Unit	55.1	Unit	16.07	0.2	0.34	8.35782	15
	Profluralin	26399-36-0	FALSE	318.1	Unit	199.1	Unit	16.07	0.2	0.34	8.35782	15
	Phenanthrene	85-01-8	FALSE	178.1	Unit	152	Unit	16.09	0.2	0.44	8.33	35
	Phenanthrene	85-01-8	FALSE	176.1	Unit	150	Unit	16.09	0.2	0.44	8.33	35
	Anthracene	120-12-7	FALSE	178.1	Unit	152.1	Unit	16.11	0.1	0.1	10.0504	25
	Anthracene	120-12-7	FALSE	178.1	Unit	151.1	Unit	16.11	0.1	0.1	10.0504	30
	Dinoterb	1420-07-1	FALSE	225	Unit	103	Unit	16.11	0.1	0.1	10.0504	25
	Dinoterb	1420-07-1	FALSE	225	Unit	177	Unit	16.11	0.1	0.1	10.0504	5
	1-Naphthylacetic acid	86-87-3	FALSE	141	Unit	115	Unit	16.17	0.1	0.1	11.6526	25
	1-Naphthylacetic acid	86-87-3	FALSE	141	Unit	62.9	Unit	16.17	0.1	0.1	11.6526	40
	Chlordene	3734-48-3	FALSE	271.8	Unit	236.8	Unit	16.24	0.1	0.1	13.2805	15
	Chlordene	3734-48-3	FALSE	101	Unit	65	Unit	16.24	0.1	0.1	13.2805	10
	Pindone	83-26-1	FALSE	174.1	Unit	105.1	Unit	16.28	0.1	0.25	13.7896	15
	Pindone	83-26-1	FALSE	173.1	Unit	89	Unit	16.28	0.1	0.25	13.7896	20
	Dichlone	117-80-6	FALSE	225.9	Unit	191.1	Unit	16.3	0.1	0.1	12.7461	5
	Dichlone	117-80-6	FALSE	191	Unit	163.1	Unit	16.3	0.1	0.1	12.7461	10
	Disulfoton	298-04-4	FALSE	142	Unit	109	Unit	16.4	0.23	0.3	7.7416	5
	Disulfoton	298-04-4	FALSE	88	Unit	60	Unit	16.4	0.23	0.3	7.7416	5
	Phosphamidon I	13171-21-6	FALSE	127	Unit	95	Unit	16.4	0.1	0.1	10.2409	15
	Phosphamidon I	13171-21-6	FALSE	127	Unit	109	Unit	16.4	0.1	0.1	10.2409	10
	Diazinon	333-41-5	FALSE	304	Unit	179.03	Unit	16.421	0.21	0.41	8.33	15
	Diazinon	333-41-5	FALSE	179	Unit	137.07	Unit	16.421	0.21	0.41	8.33	25
	Aziprotryne	4658-28-0	FALSE	139	Unit	47	Unit	16.48	0.1	0.1	8.4422	10
	Aziprotryne	4658-28-0	FALSE	139	Unit	45	Unit	16.48	0.1	0.1	8.4422	40
	Dinoseb	88-85-7	FALSE	211	Unit	117.1	Unit	16.5	0.1	0.1	7.94975	15
	Dinoseb	88-85-7	FALSE	211	Unit	163.1	Unit	16.5	0.1	0.1	7.94975	5
	Paraoxon-methyl	950-35-6	FALSE	229.9	Unit	106.1	Unit	16.51	0.1	0.1	7.7416	15
	Paraoxon-methyl	950-35-6	FALSE	108.9	Unit	79	Unit	16.51	0.1	0.1	7.7416	5
	delta-BHC	319-86-8	FALSE	217	Unit	181.1	Unit	16.52	0.21	0.5	7.66838	5
	delta-BHC	319-86-8	FALSE	181.1	Unit	145.1	Unit	16.52	0.21	0.5	7.66838	15
	Fenfuram	24691-80-3	FALSE	201	Unit	109	Unit	16.55	0.1	0.1	7.73666	10
	Fenfuram	24691-80-3	FALSE	109	Unit	53	Unit	16.55	0.1	0.1	7.73666	15
	Prohydrojasmon	158474-72-7	FALSE	184.2	Unit	83.1	Unit	16.55	0.1	0.1	7.53597	5
	Prohydrojasmon	158474-72-7	FALSE	153.2	Unit	97.1	Unit	16.55	0.1	0.1	7.53597	5
	Terbacil	5902-51-2	FALSE	161	Unit	87.9	Unit	16.55	0.23	0.39	8.49766	30
	Terbacil	5902-51-2	FALSE	160	Unit	117	Unit	16.55	0.23	0.39	8.49766	10
	Fluchloralin	33245-39-5	FALSE	325.8	Unit	62.9	Unit	16.56	0.2	0.36	7.73666	15
	Fluchloralin	33245-39-5	FALSE	306	Unit	263.9	Unit	16.56	0.2	0.36	7.73666	10
	Dinitramine	29091-05-2	FALSE	260.7	Unit	195	Unit	16.7	0.1	0.1	8.54021	20
	Dinitramine	29091-05-2	FALSE	260.7	Unit	241	Unit	16.7	0.1	0.1	8.54021	10
	Chlorothalonil	1897-45-6	FALSE	265.9	Unit	133	Unit	16.71	0.21	0.44	8.50419	45
	Chlorothalonil	1897-45-6	FALSE	265.9	Unit	230.9	Unit	16.71	0.21	0.44	8.50419	20
	Triallate	2303-17-5	FALSE	268	Unit	184.1	Unit	16.84	0.1	0.1	9.3322	20
	Triallate	2303-17-5	FALSE	142.9	Unit	83	Unit	16.84	0.1	0.1	9.3322	15
	Tefluthrin	79538-32-2	FALSE	197	Unit	141.1	Unit	16.88	0.1	0.1	9.05336	10
	Tefluthrin	79538-32-2	FALSE	177.1	Unit	127.1	Unit	16.88	0.1	0.1	9.05336	15
	BHC-epsilon	1537222	FALSE	182.9	Unit	146.9	Unit	16.89	0.1	0.1	8.73973	15
	BHC-epsilon	1537222	FALSE	180.9	Unit	144.9	Unit	16.89	0.1	0.1	8.73973	15
	Isazofos	42509-80-8	FALSE	119	Unit	75.93	Unit	16.891	0.22	0.4	8.33	25
	Isazofos	42509-80-8	FALSE	285	Unit	118.97	Unit	16.891	0.22	0.4	8.33	30
	Etrimfos	38260-54-7	FALSE	292.1	Unit	181.1	Unit	16.97	0.1	0.1	8.1201	5
	Etrimfos	38260-54-7	FALSE	181.1	Unit	153.1	Unit	16.97	0.1	0.1	8.1201	10
	Musk ambrette (artificial)	83-66-9	FALSE	109	Unit	67	Unit	16.98	0.1	0.2	5.34784	5
	Musk ambrette (artificial)	83-66-9	FALSE	96	Unit	81	Unit	16.98	0.1	0.2	5.34784	5
	Musk Ambrette (natural)	123-69-3	FALSE	109.1	Unit	67	Unit	16.98	0.1	0.1	5.30263	10
	Musk Ambrette (natural)	123-69-3	FALSE	95	Unit	67	Unit	16.98	0.1	0.1	5.30263	10
	Valone	83-28-3	FALSE	173	Unit	77	Unit	17.02	0.1	0.25	6.9254	25
	Valone	83-28-3	FALSE	173	Unit	89	Unit	17.02	0.1	0.1	6.9254	35
	Sebuthylazine	7286-69-3	FALSE	200	Unit	94	Unit	17.05	0.1	0.1	6.19544	20
	Sebuthylazine	7286-69-3	FALSE	200	Unit	122.1	Unit	17.05	0.1	0.1	6.19544	10
	Bromocyclen	1715-40-8	FALSE	271.8	Unit	236.9	Unit	17.06	0.1	0.1	5.9997	15
	Bromocyclen	1715-40-8	FALSE	236.9	Unit	118.9	Unit	17.06	0.1	0.1	5.9997	30
	Isobornyl thiocyanoacetate	115-31-1	FALSE	121.1	Unit	93.1	Unit	17.06	0.25	0.25	5.9997	10
	Isobornyl thiocyanoacetate	115-31-1	FALSE	93	Unit	77	Unit	17.06	0.25	0.25	5.9997	15
	Octhilinone	26530-20-1	FALSE	114	Unit	86.9	Unit	17.09	0.1	0.1	5.76784	10
	Octhilinone	26530-20-1	FALSE	101	Unit	53	Unit	17.09	0.1	0.1	5.76784	25
	Oxabetrinil	74782-23-3	FALSE	103	Unit	50	Unit	17.11	0.2	0.1	5.63158	25
	Oxabetrinil	74782-23-3	FALSE	103	Unit	76	Unit	17.11	0.2	0.1	5.63158	10
	Iprobenfos	26087-47-8	FALSE	203.9	Unit	91	Unit	17.14	0.1	0.1	5.60361	5
	Iprobenfos	26087-47-8	FALSE	121.9	Unit	121	Unit	17.14	0.1	0.1	5.60361	15
	Tebupirimfos	96182-53-5	FALSE	260.8	Unit	137.2	Unit	17.16	0.1	0.1	5.48933	15
	Tebupirimfos	96182-53-5	FALSE	233.9	Unit	110.1	Unit	17.16	0.1	0.1	5.48933	15
	Endosulfan ether	3369-52-6	FALSE	271.8	Unit	236.8	Unit	17.168	0.24	0.5	5.44788	15
	Endosulfan ether	3369-52-6	FALSE	240.9	Unit	205.9	Unit	17.168	0.24	0.5	5.44788	20
	Galaxolide	1222-05-5	FALSE	243	Unit	214.5	Unit	17.171	0.35	0.36	5.48933	10
	Galaxolide	1222-05-5	FALSE	243	Unit	144.1	Unit	17.171	0.35	0.36	5.48933	35
	Benoxacor	98730-04-2	FALSE	258.9	Unit	120.1	Unit	17.23	0.1	0.1	5.55737	15
	Benoxacor	98730-04-2	FALSE	120.1	Unit	65.1	Unit	17.23	0.1	0.1	5.55737	20
	Monalide	7287-36-7	FALSE	127	Unit	65	Unit	17.23	0.1	0.1	5.55737	25
	Monalide	7287-36-7	FALSE	85	Unit	57	Unit	17.23	0.1	0.1	5.55737	0
	Formothion	2540-82-1	FALSE	170	Unit	93	Unit	17.29	0.1	0.1	6.62057	5
	Formothion	2540-82-1	FALSE	124.9	Unit	47	Unit	17.29	0.1	0.1	6.62057	15
	Monuron	150-68-5	FALSE	153	Unit	90	Unit	17.33	0.1	0.1	6.85611	25
	Monuron	150-68-5	FALSE	153	Unit	125	Unit	17.33	0.1	0.1	6.85611	10
	Pentachloroaniline	527-20-8	FALSE	191.9	Unit	82.9	Unit	17.33	0.21	0.44	6.85611	25
	Pentachloroaniline	527-20-8	FALSE	132.1	Unit	114.5	Unit	17.33	0.21	0.44	6.85611	5
	Furmecyclox	60568-05-0	FALSE	123	Unit	53.1	Unit	17.36	0.1	0.3	7.32643	15
	Furmecyclox	60568-05-0	FALSE	123	Unit	81	Unit	17.36	0.1	0.3	7.32643	10
	Fenchlorphos oxon	3983-45-7	FALSE	270.9	Unit	256	Unit	17.47	0.1	0.1	8.86297	15
	Fenchlorphos oxon	3983-45-7	FALSE	268.9	Unit	254	Unit	17.47	0.1	0.1	8.86297	15
	Diisobutyl phthalate	84-69-5	FALSE	149	Unit	65	Unit	17.58	0.21	0.37	16.67	30
	Diisobutyl phthalate	84-69-5	FALSE	149	Unit	93	Unit	17.58	0.21	0.37	7.65161	15
	Fenfluthrin	75867-00-4	FALSE	181	Unit	161	Unit	17.59	0.1	0.1	7.65161	20
	Fenfluthrin	75867-00-4	FALSE	163	Unit	91.1	Unit	17.59	0.1	0.1	7.65161	15
	Musk xylene	81-15-2	FALSE	282	Unit	265	Unit	17.59	0.1	0.1	7.65161	5
	Musk xylene	81-15-2	FALSE	128	Unit	102.1	Unit	17.59	0.1	0.1	7.65161	20
	Benfuresate	68505-69-1	FALSE	255.9	Unit	163.2	Unit	17.63	0.1	0.1	6.46058	5
	Benfuresate	68505-69-1	FALSE	163.1	Unit	121.1	Unit	17.63	0.1	0.1	6.46058	5
	Desmetryn	1014-69-3	FALSE	213	Unit	58.1	Unit	17.63	0.1	0.1	6.46058	10
	Desmetryn	1014-69-3	FALSE	213	Unit	171.2	Unit	17.63	0.1	0.1	6.46058	5
	Chlorthiamid	1918-13-4	FALSE	170.9	Unit	100	Unit	17.71	0.1	0.1	5.31502	25
	Chlorthiamid	1918-13-4	FALSE	170.9	Unit	136	Unit	17.71	0.1	0.1	5.31502	15
	Hydroprene	41096-46-2	FALSE	139	Unit	55.1	Unit	17.73	0.1	0.1	5.01208	20
	Hydroprene	41096-46-2	FALSE	139	Unit	111.1	Unit	17.73	0.1	0.1	5.01208	5
	Propanil	709-98-8	FALSE	161	Unit	90	Unit	17.73	0.1	0.1	5.01208	25
	Propanil	709-98-8	FALSE	161	Unit	99	Unit	17.73	0.1	0.1	5.01208	30
	1,1'-Biphenyl, 2,3,3'-trichloro-isomer1	38444-84-7	FALSE	257	Unit	187.2	Unit	17.754	0.23	0.1	5.01208	35
	1,1'-Biphenyl, 2,3,3'-trichloro-isomer1	38444-84-7	FALSE	256	Unit	187.2	Unit	17.754	0.23	0.1	5.01208	30
	1,1'-Biphenyl, 2,3,3'-trichloro-isomer2	38444-84-7	FALSE	256	Unit	187.1	Unit	17.761	0.2	0.55	5.01208	15
	1,1'-Biphenyl, 2,3,3'-trichloro-isomer2	38444-84-7	FALSE	186	Unit	151.1	Unit	17.761	0.2	0.55	5.01208	35
	Cyprazine	22936-86-3	FALSE	212.1	Unit	109.1	Unit	17.78	0.1	0.1	4.90283	25
	Cyprazine	22936-86-3	FALSE	212.1	Unit	170	Unit	17.78	0.1	0.1	4.90283	10
	Dichlofenthion	97-17-6	FALSE	279	Unit	223	Unit	17.78	0.1	0.1	4.90283	15
	Dichlofenthion	97-17-6	FALSE	223	Unit	204.9	Unit	17.78	0.1	0.1	4.90283	15
	PCB28	7012-37-5	FALSE	256	Unit	186	Unit	17.785	0.21	0.49	8.33	35
	PCB28	7012-37-5	FALSE	258	Unit	186	Unit	17.785	0.21	0.49	8.33	35
	Dimethachlor	50563-36-5	FALSE	196.9	Unit	148.2	Unit	17.79	0.1	0.1	5.24605	10
	Dimethachlor	50563-36-5	FALSE	134.1	Unit	105.1	Unit	17.79	0.1	0.1	5.24605	10
	Dimethenamid-P	163515-14-8	FALSE	229.9	Unit	154	Unit	17.82	0.1	0.1	5.72333	10
	Dimethenamid-P	163515-14-8	FALSE	154	Unit	111	Unit	17.82	0.1	0.1	5.72333	10
	Phosphamidon II {CAS # 13171-21-6}	999047-03-9	FALSE	127	Unit	95	Unit	17.82	0.1	0.1	5.50377	15
	Phosphamidon II {CAS # 13171-21-6}	999047-03-9	FALSE	127	Unit	109	Unit	17.82	0.1	0.1	5.50377	10
	Dimethenamid	87674-68-8	FALSE	230	Unit	154.1	Unit	17.83	0.1	0.1	5.72333	10
	Dimethenamid	87674-68-8	FALSE	154.1	Unit	111.1	Unit	17.83	0.1	0.1	5.72333	10
	Bromobutide	74712-19-9	FALSE	119.1	Unit	91.1	Unit	17.86	0.1	0.1	6.18664	10
	Bromobutide	74712-19-9	FALSE	118	Unit	117.1	Unit	17.86	0.1	0.1	6.18664	10
	Flurprimidol	56425-91-3	FALSE	269	Unit	107.1	Unit	17.86	0.1	0.1	6.18664	15
	Flurprimidol	56425-91-3	FALSE	107	Unit	79.1	Unit	17.86	0.1	0.1	6.18664	5
	2,4-D butyl ester	94-80-4	FALSE	185	Unit	155	Unit	17.94	0.1	0.1	6.4385	20
	2,4-D butyl ester	94-80-4	FALSE	162	Unit	63	Unit	17.94	0.1	0.1	6.4385	35
	Prothoate	2275-18-5	FALSE	115	Unit	46	Unit	18	0.1	0.1	5.68537	20
	Prothoate	2275-18-5	FALSE	115	Unit	73	Unit	18	0.1	0.1	5.68537	5
	Phorate oxon sulfone	251449	FALSE	108.9	Unit	80.9	Unit	18.03	0.1	0.1	5.48601	10
	Phorate oxon sulfone	251449	FALSE	108.9	Unit	91	Unit	18.03	0.1	0.1	5.48601	5
	Moskene	116-66-5	FALSE	263.1	Unit	128.1	Unit	18.05	0.1	0.1	5.06797	50
	Moskene	116-66-5	FALSE	141.1	Unit	115.1	Unit	18.05	0.1	0.1	5.06797	20
	Acetochlor	34256-82-1	FALSE	174	Unit	146.1	Unit	18.06	0.1	0.1	4.89589	10
	Acetochlor	34256-82-1	FALSE	146	Unit	131.1	Unit	18.06	0.1	0.1	4.89589	10
	Parathion-methyl	298-00-0	FALSE	262.9	Unit	109	Unit	18.1	0.1	0.1	3.59237	10
	Parathion-methyl	298-00-0	FALSE	125	Unit	47	Unit	18.1	0.1	0.1	3.59237	10
	Chlorpyrifos-methyl	5598-13-0	FALSE	286	Unit	93	Unit	18.11	0.25	0.25	12.1092	30
	Chlorpyrifos-methyl	5598-13-0	FALSE	124.9	Unit	47	Unit	18.11	0.25	0.25	12.1092	15
	Vinclozolin	50471-44-8	FALSE	197.9	Unit	145	Unit	18.12	0.1	0.1	3.41143	15
	Vinclozolin	50471-44-8	FALSE	187	Unit	124	Unit	18.12	0.1	0.1	3.41143	20
	MGK-326	136-45-8	FALSE	165.1	Unit	77	Unit	18.13	0.1	0.1	3.42418	30
	MGK-326	136-45-8	FALSE	165.1	Unit	123	Unit	18.13	0.1	0.1	3.42418	10
	Plifenate	21757-82-4	FALSE	175	Unit	111	Unit	18.14	0.1	0.1	3.36132	20
	Plifenate	21757-82-4	FALSE	175	Unit	147	Unit	18.14	0.1	0.1	3.36132	10
	Terbucarb	6881	FALSE	220	Unit	205.1	Unit	18.14	0.1	0.1	3.45209	10
	Terbucarb	6881	FALSE	205.1	Unit	57.1	Unit	18.14	0.1	0.1	3.45209	10
	Malaoxon	1634-78-2	FALSE	126.9	Unit	55	Unit	18.26	0.1	0.1	3.71729	5
	Malaoxon	1634-78-2	FALSE	126.9	Unit	99	Unit	18.26	0.1	0.1	3.71729	5
	Simeconazole	149508-90-7	FALSE	121	Unit	75.1	Unit	18.26	0.1	0.1	3.65367	25
	Simeconazole	149508-90-7	FALSE	121	Unit	101.1	Unit	18.26	0.1	0.1	3.65367	10
	Cymiazole	61676-87-7	FALSE	218	Unit	144.1	Unit	18.27	0.1	0.1	3.77016	15
	Cymiazole	61676-87-7	FALSE	218	Unit	185.2	Unit	18.27	0.1	0.1	3.77016	10
	Tolclofos-methyl	57018-04-9	FALSE	267	Unit	252	Unit	18.27	0.1	0.1	3.77016	15
	Tolclofos-methyl	57018-04-9	FALSE	125	Unit	79	Unit	18.27	0.1	0.1	3.77016	5
	Heptachlor	76-44-8	FALSE	273.7	Unit	238.9	Unit	18.3	0.24	0.5	4.01025	15
	Heptachlor	76-44-8	FALSE	271.7	Unit	236.9	Unit	18.3	0.24	0.5	4.01025	15
	Transfluthrin	118712-89-3	FALSE	163.1	Unit	91.1	Unit	18.38	0.1	0.1	4.88755	10
	Transfluthrin	118712-89-3	FALSE	163.1	Unit	143.1	Unit	18.38	0.1	0.1	4.88755	20
	Alachlor	15972-60-8	FALSE	188.1	Unit	160.1	Unit	18.42	0.1	0.1	4.91935	10
	Alachlor	15972-60-8	FALSE	160.1	Unit	132.1	Unit	18.42	0.1	0.1	4.91935	15
	Dimetilan	644-64-4	FALSE	169.9	Unit	72	Unit	18.48	0.1	0.1	4.8953	15
	Dimetilan	644-64-4	FALSE	72	Unit	56	Unit	18.48	0.1	0.1	4.8953	15
	Flurenol-methyl ester	1216-44-0	FALSE	181.1	Unit	152.1	Unit	18.54	0.1	0.2	4.79749	25
	Flurenol-methyl ester	1216-44-0	FALSE	181.1	Unit	153.1	Unit	18.54	0.1	0.2	4.79749	15
	Cinmethylin	87818-31-3	FALSE	105.1	Unit	77	Unit	18.6	0.1	0.1	4.45951	20
	Cinmethylin	87818-31-3	FALSE	105.1	Unit	79	Unit	18.6	0.1	0.1	4.45951	10
	Propisochlor	86763-47-5	FALSE	162	Unit	120.1	Unit	18.6	0.1	0.1	4.45951	15
	Propisochlor	86763-47-5	FALSE	162	Unit	147.1	Unit	18.6	0.1	0.1	4.45951	15
	Tridiphane	58138-08-2	FALSE	187.1	Unit	159.1	Unit	18.61	0.1	0.1	4.45951	10
	Tridiphane	58138-08-2	FALSE	173.1	Unit	145	Unit	18.61	0.1	0.1	4.45951	15
	Prometryn	7287-19-6	FALSE	241	Unit	184.2	Unit	18.62	0.1	0.1	4.38302	10
	Prometryn	7287-19-6	FALSE	226	Unit	184.2	Unit	18.62	0.1	0.1	4.38302	10
	Mefenoxam	70630-17-0	FALSE	192	Unit	160.1	Unit	18.64	0.1	0.1	4.48016	5
	Mefenoxam	70630-17-0	FALSE	160	Unit	130.1	Unit	18.64	0.1	0.1	4.48016	20
	Paraoxon	311-45-5	FALSE	108.9	Unit	81	Unit	18.64	0.2	0.1	4.48016	10
	Paraoxon	311-45-5	FALSE	108.9	Unit	91	Unit	18.64	0.2	0.1	4.48016	5
	Ronnel	299-84-3	FALSE	286.9	Unit	272	Unit	18.66	0.1	0.1	4.61627	15
	Ronnel	299-84-3	FALSE	285	Unit	269.9	Unit	18.66	0.1	0.1	4.61627	15
	Octachlorodipropyl ether	127-90-2	FALSE	129.9	Unit	94.9	Unit	18.67	0.2	0.1	4.63949	20
	Octachlorodipropyl ether	127-90-2	FALSE	108.9	Unit	83	Unit	18.67	0.2	0.1	4.63949	10
	Methylphenanthrene, 1-	832-69-9	FALSE	192.1	Unit	191.1	Unit	18.72	0.1	0.1	4.87248	15
	Methylphenanthrene, 1-	832-69-9	FALSE	191.1	Unit	189.1	Unit	18.72	0.1	0.1	4.87248	25
	Dinoseb acetate	2813-95-8	FALSE	211	Unit	117	Unit	18.76	0.25	0.1	5.04404	15
	Dinoseb acetate	2813-95-8	FALSE	211	Unit	162.9	Unit	18.76	0.25	0.1	5.04404	5
	Prosulfocarb	52888-80-9	FALSE	128	Unit	86.1	Unit	18.78	0.1	0.1	5.13149	0
	Prosulfocarb	52888-80-9	FALSE	91	Unit	65	Unit	18.78	0.1	0.1	5.13149	15
	Ethiozin	64529-56-2	FALSE	212.7	Unit	82	Unit	18.82	0.1	0.1	5.26322	15
	Ethiozin	64529-56-2	FALSE	130.1	Unit	84	Unit	18.82	0.1	0.1	5.26322	15
	Demeton-S-methyl sulfon	17040-19-6	FALSE	169.1	Unit	109	Unit	18.83	0.1	0.1	5.34068	15
	Demeton-S-methyl sulfon	17040-19-6	FALSE	169.1	Unit	125.1	Unit	18.83	0.1	0.1	5.34068	5
	Naphthaleneacetamide, 1-	86-86-2	FALSE	142	Unit	141.1	Unit	18.84	0.1	0.1	5.30263	15
	Naphthaleneacetamide, 1-	86-86-2	FALSE	141	Unit	115.1	Unit	18.84	0.1	0.1	5.30263	15
	Fenpropidin	67306-00-7	FALSE	98	Unit	55.1	Unit	18.87	0.1	0.3	5.34784	15
	Fenpropidin	67306-00-7	FALSE	98	Unit	70.1	Unit	18.87	0.1	0.3	5.34784	10
	Dicofol, o, p'-	10606-46-9	FALSE	139	Unit	75	Unit	18.91	0.1	0.1	5.26381	30
	Dicofol, o, p'-	10606-46-9	FALSE	139	Unit	111	Unit	18.91	0.1	0.1	5.26381	10
	Trinexapac-ethyl	95266-40-3	FALSE	151	Unit	77	Unit	18.99	0.1	0.1	4.93503	30
	Trinexapac-ethyl	95266-40-3	FALSE	151	Unit	95	Unit	18.99	0.1	0.1	4.93503	10
	Picloram-methyl	14143-55-6	FALSE	198	Unit	163.1	Unit	19	0.1	0.1	4.88271	15
	Picloram-methyl	14143-55-6	FALSE	196	Unit	161	Unit	19	0.1	0.1	4.88271	15
	Orbencarb	34622-58-7	FALSE	222	Unit	100	Unit	19.02	0.1	0.1	4.83831	15
	Orbencarb	34622-58-7	FALSE	100	Unit	72	Unit	19.02	0.1	0.1	4.83831	5
	Musk tibetene	145-39-1	FALSE	266	Unit	251.1	Unit	19.04	0.1	0.1	4.85226	5
	Musk tibetene	145-39-1	FALSE	143	Unit	128.1	Unit	19.04	0.1	0.1	4.85226	15
	Dinoterb acetate	3204-27-1	FALSE	225.1	Unit	103.1	Unit	19.05	0.1	0.1	4.81896	25
	Dinoterb acetate	3204-27-1	FALSE	225.1	Unit	177.1	Unit	19.05	0.1	0.1	4.81896	10
	PCB52	35693-99-3	FALSE	220	Unit	150	Unit	19.082	0.21	0.52	8.33	45
	PCB52	35693-99-3	FALSE	292	Unit	221.97	Unit	19.082	0.21	0.52	8.33	35
	Ioxynil	1689-83-4	FALSE	370.8	Unit	117	Unit	19.1	0.1	0.1	4.47794	25
	Ioxynil	1689-83-4	FALSE	117.1	Unit	89	Unit	19.1	0.1	0.1	4.47794	10
	Dithiopyr	97886-45-8	FALSE	353.9	Unit	306	Unit	19.14	0.1	0.1	4.35981	5
	Dithiopyr	97886-45-8	FALSE	305.9	Unit	286.1	Unit	19.14	0.1	0.1	4.35981	5
	Fenitrothion	122-14-5	FALSE	277	Unit	260	Unit	19.181	0.22	0.25	8.33	5
	Fenitrothion	122-14-5	FALSE	277	Unit	108.97	Unit	19.181	0.22	0.25	8.33	25
	Pentachlorothioanisole	1825-19-0	FALSE	295.8	Unit	245.8	Unit	19.235	0.21	0.43	3.94364	40
	Pentachlorothioanisole	1825-19-0	FALSE	295.8	Unit	262.8	Unit	19.235	0.21	0.43	3.94364	15
	Bromacil	314-40-9	FALSE	205	Unit	187.87	Unit	19.257	0.25	0.48	3.54296	20
	Bromacil	314-40-9	FALSE	207	Unit	189.9	Unit	19.257	0.25	0.48	3.54296	20
	Pentanochlor	2307-68-8	FALSE	143	Unit	106.1	Unit	19.26	0.1	0.25	3.65018	15
	Pentanochlor	2307-68-8	FALSE	141	Unit	106.1	Unit	19.26	0.1	0.25	3.65018	15
	Quinoclamine	2797-51-5	FALSE	209	Unit	172.1	Unit	19.28	0.1	0.1	3.59373	10
	Quinoclamine	2797-51-5	FALSE	207	Unit	172.1	Unit	19.28	0.1	0.1	3.59373	10
	Esprocarb	85785-20-2	FALSE	222	Unit	91.1	Unit	19.31	0.1	0.1	3.54296	15
	Esprocarb	85785-20-2	FALSE	91	Unit	65.1	Unit	19.31	0.1	0.1	3.54296	20
	Pirimiphos methyl	29232-93-7	FALSE	290.1	Unit	124.93	Unit	19.319	0.21	0.35	8.33	30
	Pirimiphos methyl	29232-93-7	FALSE	305.1	Unit	180	Unit	19.319	0.21	0.35	8.33	5
	Triapenthenol	76608-88-3	FALSE	206.1	Unit	91.1	Unit	19.36	0.3	0.1	3.86961	15
	Triapenthenol	76608-88-3	FALSE	206.1	Unit	124.1	Unit	19.36	0.3	0.1	3.86961	10
	Prodiamine	29091-21-2	FALSE	321	Unit	203	Unit	19.367	0.2	0.34	3.86961	10
	Prodiamine	29091-21-2	FALSE	321	Unit	279	Unit	19.367	0.2	0.34	3.86961	5
	Noruron	18530-56-8	FALSE	153	Unit	72	Unit	19.37	0.2	0.1	3.86961	15
	Noruron	18530-56-8	FALSE	134	Unit	91	Unit	19.37	0.2	0.1	3.86961	20
	Dibutyl phthalate	84-74-2	FALSE	149	Unit	65	Unit	19.38	0.2	0.38	16.67	30
	Dibutyl phthalate	84-74-2	FALSE	149	Unit	93	Unit	19.38	0.2	0.38	4.10034	15
	Probenazole	27605-76-1	FALSE	130	Unit	77	Unit	19.38	0.25	0.25	4.10034	30
	Probenazole	27605-76-1	FALSE	102.9	Unit	76	Unit	19.38	0.25	0.25	4.10034	15
	Dichlofluanid	1085-98-9	FALSE	123	Unit	51	Unit	19.439	0.2	0.45	5.05592	40
	Dichlofluanid	1085-98-9	FALSE	123	Unit	77	Unit	19.439	0.2	0.45	5.05592	20
	Phorate Sulfoxide	251354	FALSE	153	Unit	96.9	Unit	19.46	0.1	0.1	5.42126	10
	Phorate Sulfoxide	251354	FALSE	96.9	Unit	64.9	Unit	19.46	0.1	0.1	5.42126	20
	Amidithion	919-76-6	FALSE	131	Unit	59	Unit	19.49	0.1	0.1	5.85083	5
	Amidithion	919-76-6	FALSE	125	Unit	47	Unit	19.49	0.1	0.1	5.85083	15
	Benthiocarb	28249-77-6	FALSE	124.9	Unit	89	Unit	19.56	0.1	0.1	6.54662	15
	Benthiocarb	28249-77-6	FALSE	100	Unit	72	Unit	19.56	0.1	0.1	6.54662	5
	Anthraquinone	84-65-1	FALSE	208	Unit	180.2	Unit	19.57	0.1	0.1	6.77914	10
	Anthraquinone	84-65-1	FALSE	180	Unit	152.1	Unit	19.57	0.1	0.1	6.77914	10
	Nitroquinoline-1-oxide, 4-	56-57-5	FALSE	174	Unit	116	Unit	19.57	0.1	0.1	6.77914	10
	Nitroquinoline-1-oxide, 4-	56-57-5	FALSE	128	Unit	101	Unit	19.57	0.1	0.1	6.77914	10
	Aldrin	309-00-2	FALSE	262.9	Unit	192.9	Unit	19.584	0.22	0.43	6.89144	35
	Aldrin	309-00-2	FALSE	254.9	Unit	220	Unit	19.584	0.22	0.43	6.89144	20
	Dipropetryn	4147-51-7	FALSE	255.1	Unit	180.1	Unit	19.59	0.1	0.1	6.89144	20
	Dipropetryn	4147-51-7	FALSE	255.1	Unit	222.1	Unit	19.59	0.1	0.1	6.89144	10
	Pyrimitate	5221-49-8	FALSE	153.1	Unit	124	Unit	19.6	0.1	0.1	7.02386	5
	Pyrimitate	5221-49-8	FALSE	153.1	Unit	138.1	Unit	19.6	0.1	0.1	7.02386	10
	Difenoxuron	14214-32-5	FALSE	241	Unit	198.2	Unit	19.74	0.1	0.1	7.35007	15
	Difenoxuron	14214-32-5	FALSE	241	Unit	226.2	Unit	19.74	0.1	0.1	7.35007	10
	Chlorpyrifos oxon	5598-15-2	FALSE	298	Unit	241.9	Unit	19.76	0.1	0.1	7.18569	10
	Chlorpyrifos oxon	5598-15-2	FALSE	196.9	Unit	168.9	Unit	19.76	0.1	0.1	7.18569	15
	Phorate sulfone	2588-04-07	FALSE	153	Unit	97	Unit	19.77	0.1	0.1	7.02442	10
	Phorate sulfone	2588-04-07	FALSE	124.9	Unit	96.9	Unit	19.77	0.1	0.1	7.02442	5
	Kinoprene	42588-37-4	FALSE	149	Unit	77	Unit	19.78	0.2	0.25	7.04358	15
	Kinoprene	42588-37-4	FALSE	149	Unit	93	Unit	19.78	0.2	0.25	7.04358	5
	Metolachlor	51218-45-2	FALSE	238	Unit	162.2	Unit	19.78	0.1	0.1	7.02442	10
	Metolachlor	51218-45-2	FALSE	162.2	Unit	133.2	Unit	19.78	0.1	0.1	7.02442	15
	Metolachlor, S-	87392-12-9	FALSE	238	Unit	162.2	Unit	19.79	0.1	0.1	6.86155	10
	Metolachlor, S-	87392-12-9	FALSE	162.1	Unit	133.2	Unit	19.79	0.1	0.1	6.86155	15
	PCB44	41464-39-5	FALSE	220	Unit	150	Unit	19.857	0.2	0.52	8.33	45
	PCB44	41464-39-5	FALSE	292	Unit	222	Unit	19.857	0.2	0.52	8.33	35
	Musk ketone	81-14-1	FALSE	278.9	Unit	118	Unit	19.88	0.1	0.1	5.35077	20
	Musk ketone	81-14-1	FALSE	278.9	Unit	191	Unit	19.88	0.1	0.1	5.35077	10
	Aspon (Tetrapropyl thiodiphosphate)	3244-90-4	FALSE	210.8	Unit	115	Unit	19.91	0.1	0.1	4.97806	10
	Aspon (Tetrapropyl thiodiphosphate)	3244-90-4	FALSE	209.8	Unit	145.9	Unit	19.91	0.1	0.1	4.97806	10
	Fenthion	55-38-9	FALSE	278	Unit	109	Unit	19.91	0.1	0.1	5.08254	15
	Fenthion	55-38-9	FALSE	124.9	Unit	47	Unit	19.91	0.1	0.1	5.08254	10
	Dimethylvinphos	2274-67-1	FALSE	296.9	Unit	108.9	Unit	19.93	0.1	0.1	4.79053	15
	Dimethylvinphos	2274-67-1	FALSE	294.9	Unit	108.9	Unit	19.93	0.1	0.1	4.79053	15
	Thiazopyr	117718-60-2	FALSE	349	Unit	329	Unit	19.97	0.1	0.1	4.36712	10
	Thiazopyr	117718-60-2	FALSE	327.1	Unit	277	Unit	19.97	0.1	0.1	4.36712	30
	Rabenzazole	40341-04-6	FALSE	212.1	Unit	195	Unit	20	0.1	0.1	4.24661	10
	Rabenzazole	40341-04-6	FALSE	118	Unit	91	Unit	20	0.1	0.1	4.24661	15
	Chlorpyrifos	2921-88-2	FALSE	197	Unit	168.87	Unit	20.001	0.21	0.41	8.33	20
	Chlorpyrifos	2921-88-2	FALSE	314	Unit	257.83	Unit	20.001	0.21	0.41	8.33	20
	4,4'-Dichlorobenzophenone	90-98-2	FALSE	139	Unit	75.1	Unit	20.01	0.21	0.5	4.16714	30
	4,4'-Dichlorobenzophenone	90-98-2	FALSE	139	Unit	111	Unit	20.01	0.21	0.5	4.16714	10
	Cyanazine	21725-46-2	FALSE	212	Unit	122.96	Unit	20.02	0.21	0.47	4.16727	30
	Cyanazine	21725-46-2	FALSE	212	Unit	95.84	Unit	20.02	0.21	0.47	4.16727	40
	Parathion	56-38-2	FALSE	139	Unit	109	Unit	20.02	0.2	0.1	4.16727	5
	Parathion	56-38-2	FALSE	109	Unit	81	Unit	20.02	0.2	0.1	4.16727	15
	Isomethiozin	57052-04-7	FALSE	198.1	Unit	82	Unit	20.05	0.1	0.1	4.22187	15
	Isomethiozin	57052-04-7	FALSE	198.1	Unit	89	Unit	20.05	0.1	0.1	4.22187	15
	Bis(2-methoxyethyl) phthalate	117-82-8	FALSE	104	Unit	50	Unit	20.12	0.17	0.35	4.16885	30
	Bis(2-methoxyethyl) phthalate	117-82-8	FALSE	104	Unit	76	Unit	20.12	0.17	0.35	4.16885	15
	Methfuroxam	28730-17-8	FALSE	229.1	Unit	212	Unit	20.13	0.1	0.1	4.19503	0
	Methfuroxam	28730-17-8	FALSE	95	Unit	65	Unit	20.13	0.1	0.1	4.19503	10
	Dicapthon (Isochlorthion)	2463-84-5	FALSE	261.9	Unit	216.1	Unit	20.14	0.1	0.1	4.14468	15
	Dicapthon (Isochlorthion)	2463-84-5	FALSE	124.9	Unit	47.1	Unit	20.14	0.1	0.1	4.14468	10
	DCPA (Dacthal, Chlorthal-dimethyl)	1861-32-1	FALSE	300.9	Unit	223	Unit	20.15	0.1	0.1	4.14468	25
	DCPA (Dacthal, Chlorthal-dimethyl)	1861-32-1	FALSE	298.9	Unit	221	Unit	20.15	0.1	0.1	4.14468	25
	Isobenzan	297-78-9	FALSE	310.7	Unit	274.8	Unit	20.21	0.1	0.1	4.00125	5
	Isobenzan	297-78-9	FALSE	274.7	Unit	240	Unit	20.21	0.1	0.1	4.00125	15
	Tiocarbazil I	36756-79-3	FALSE	250	Unit	190	Unit	20.23	0.1	0.1	3.87631	5
	Tiocarbazil I	36756-79-3	FALSE	100	Unit	57	Unit	20.23	0.1	0.1	3.87631	0
	Buturon	3766-60-7	FALSE	353	Unit	202.9	Unit	20.24	0.1	0.1	3.81661	15
	Buturon	3766-60-7	FALSE	109.9	Unit	74.9	Unit	20.24	0.1	0.1	3.81661	25
	Triphenylmethane	519-73-3	FALSE	165	Unit	115	Unit	20.28	0.2	0.1	3.54954	35
	Triphenylmethane	519-73-3	FALSE	115	Unit	89	Unit	20.28	0.2	0.1	3.54954	20
	Isofenphos oxon	31120-85-1	FALSE	229	Unit	200.9	Unit	20.29	0.1	0.1	3.54954	10
	Isofenphos oxon	31120-85-1	FALSE	120	Unit	92	Unit	20.29	0.1	0.1	3.54954	10
	Tiocarbazil II {CAS # 36756-79-3}	999051-03-5	FALSE	156	Unit	57	Unit	20.29	0.1	0.1	3.54954	10
	Tiocarbazil II {CAS # 36756-79-3}	999051-03-5	FALSE	100	Unit	57	Unit	20.29	0.1	0.1	3.54954	0
	Bentazone	25057-89-0	FALSE	198	Unit	119	Unit	20.33	0.1	0.1	3.61892	10
	Bentazone	25057-89-0	FALSE	119	Unit	92	Unit	20.33	0.1	0.1	3.61892	10
	Fenson	80-38-6	FALSE	267.9	Unit	77.1	Unit	20.34	0.21	0.43	3.61892	20
	Fenson	80-38-6	FALSE	141	Unit	77.1	Unit	20.34	0.21	0.43	3.61892	5
	Chlorthion	500-28-7	FALSE	125.1	Unit	47.1	Unit	20.35	0.1	0.1	3.60627	10
	Chlorthion	500-28-7	FALSE	125.1	Unit	79	Unit	20.35	0.1	0.1	3.60627	5
	Nitrothal-isopropyl	10552-74-6	FALSE	236	Unit	194.1	Unit	20.36	0.1	0.1	3.72944	10
	Nitrothal-isopropyl	10552-74-6	FALSE	194	Unit	148.1	Unit	20.36	0.1	0.1	3.72944	10
	Crufomate	299-86-5	FALSE	182	Unit	147.1	Unit	20.42	0.1	0.1	4.01062	15
	Crufomate	299-86-5	FALSE	168.9	Unit	141	Unit	20.42	0.1	0.1	4.01062	10
	4,5,6,7-Tetrachloro phthalide	27355-22-2	FALSE	242.9	Unit	214.9	Unit	20.43	0.1	0.1	4.22174	20
	4,5,6,7-Tetrachloro phthalide	27355-22-2	FALSE	240.8	Unit	212.8	Unit	20.43	0.1	0.1	4.22174	20
	Trichloronat	327-98-0	FALSE	298.8	Unit	270.9	Unit	20.43	0.1	0.1	4.22174	10
	Trichloronat	327-98-0	FALSE	296.8	Unit	268.9	Unit	20.43	0.1	0.1	4.22174	10
	Fluazifop	69335-91-7	FALSE	146	Unit	74.9	Unit	20.45	0.1	0.1	4.40049	25
	Fluazifop	69335-91-7	FALSE	146	Unit	126	Unit	20.45	0.1	0.1	4.40049	10
	Fluorochloridone	61213-25-0	FALSE	311	Unit	174.1	Unit	20.45	0.1	0.1	4.53318	15
	Fluorochloridone	61213-25-0	FALSE	187.1	Unit	159.1	Unit	20.45	0.1	0.1	4.53318	10
	Methapyrilene	91-80-5	FALSE	190.9	Unit	107	Unit	20.46	0.1	0.1	4.53318	10
	Methapyrilene	91-80-5	FALSE	97	Unit	53	Unit	20.46	0.1	0.1	4.53318	20
	Dodemorph I	1593-77-7	FALSE	154	Unit	82.1	Unit	20.49	0.1	0.1	4.94222	15
	Dodemorph I	1593-77-7	FALSE	154	Unit	97	Unit	20.49	0.1	0.1	4.94222	10
	Drazoxolon	5707-69-7	FALSE	127	Unit	64.9	Unit	20.5	0.1	0.1	5.12061	20
	Drazoxolon	5707-69-7	FALSE	127	Unit	90	Unit	20.5	0.1	0.1	5.12061	10
	Fosthiazate I	98886-44-3	FALSE	195	Unit	103	Unit	20.59	0.1	0.1	6.28941	5
	Fosthiazate I	98886-44-3	FALSE	165.9	Unit	122	Unit	20.59	0.1	0.1	6.28941	5
	Bromophos	2104-96-3	FALSE	330.9	Unit	315.9	Unit	20.6	0.1	0.1	6.5052	20
	Bromophos	2104-96-3	FALSE	125	Unit	47	Unit	20.6	0.1	0.1	6.5052	15
	Butralin	33629-47-9	FALSE	266	Unit	174.2	Unit	20.64	0.1	0.1	7.11041	20
	Butralin	33629-47-9	FALSE	266	Unit	220.2	Unit	20.64	0.1	0.1	7.11041	10
	Diphenamid	957-51-7	FALSE	167.1	Unit	152.1	Unit	20.66	0.1	0.1	7.66339	15
	Diphenamid	957-51-7	FALSE	167.1	Unit	165.1	Unit	20.66	0.1	0.1	7.66339	20
	Isodrin	465-73-6	FALSE	193	Unit	123	Unit	20.66	0.23	0.52	8.10459	30
	Isodrin	465-73-6	FALSE	193	Unit	157	Unit	20.66	0.23	0.52	8.10459	20
	Fosthiazate II {CAS # 98886-44-3}	999018-03-0	FALSE	195	Unit	60	Unit	20.69	0.1	0.1	9.15508	20
	Fosthiazate II {CAS # 98886-44-3}	999018-03-0	FALSE	195	Unit	103	Unit	20.69	0.1	0.1	9.15508	5
	Oxybenzone	131-57-7	FALSE	227	Unit	185.1	Unit	20.69	0.4	0.48	5.12061	40
	Oxybenzone	131-57-7	FALSE	227	Unit	151.5	Unit	20.69	0.4	0.48	5.12061	30
	Naphthalic anhydride	81-84-5	FALSE	198	Unit	154	Unit	20.77	0.1	0.1	10.9935	10
	Naphthalic anhydride	81-84-5	FALSE	154	Unit	126	Unit	20.77	0.1	0.1	10.9935	15
	Pirimiphos ethyl	23505-41-1	FALSE	168	Unit	100	Unit	20.92	0.2	0.43	8.33	20
	Pirimiphos ethyl	23505-41-1	FALSE	333.2	Unit	167.87	Unit	20.92	0.2	0.43	8.33	30
	Isofenphos-methyl	99675-03-3	FALSE	199	Unit	121	Unit	20.96	0.1	0.1	8.06489	15
	Isofenphos-methyl	99675-03-3	FALSE	121	Unit	65	Unit	20.96	0.1	0.1	8.06489	20
	Isopropalin	33820-53-0	FALSE	280.1	Unit	180.1	Unit	20.964	0.2	0.4	8.06489	15
	Isopropalin	33820-53-0	FALSE	280.1	Unit	238.1	Unit	20.964	0.2	0.4	8.06489	10
	MGK-264	113-48-4	FALSE	164.1	Unit	80	Unit	20.994	0.21	0.46	6.11445	35
	MGK-264	113-48-4	FALSE	164.1	Unit	97.97	Unit	20.994	0.21	0.46	6.11445	15
	Octachlorostyrene	29082-74-4	FALSE	342.8	Unit	307.8	Unit	21	0.1	0.1	6.75661	20
	Octachlorostyrene	29082-74-4	FALSE	307.8	Unit	237.9	Unit	21	0.1	0.1	6.75661	40
	Phenothiazine	92-84-2	FALSE	199	Unit	167.2	Unit	21.01	0.1	0.1	6.75661	15
	Phenothiazine	92-84-2	FALSE	167	Unit	166.1	Unit	21.01	0.1	0.1	6.75661	15
	Mefluidide	53780-34-0	FALSE	267.8	Unit	135	Unit	21.04	0.1	0.1	5.58305	10
	Mefluidide	53780-34-0	FALSE	135.1	Unit	108.1	Unit	21.04	0.1	0.1	5.58305	10
	Metazachlor	67129-08-2	FALSE	133.1	Unit	132.1	Unit	21.1	0.1	0.1	4.10573	10
	Metazachlor	67129-08-2	FALSE	132.1	Unit	117.1	Unit	21.1	0.1	0.1	4.10573	15
	Dodemorph II {CAS # 1593-77-7}	999040-03-8	FALSE	154	Unit	82.1	Unit	21.11	0.25	0.1	3.98826	15
	Dodemorph II {CAS # 1593-77-7}	999040-03-8	FALSE	154	Unit	97	Unit	21.11	0.25	0.1	3.98826	10
	Heptachlor exo-epoxide	1024-57-3	FALSE	354.8	Unit	264.9	Unit	21.11	0.22	0.31	3.98826	15
	Heptachlor exo-epoxide	1024-57-3	FALSE	352.8	Unit	262.9	Unit	21.11	0.22	0.31	3.98826	15
	Chlordane-oxy	27304-13-8	FALSE	184.9	Unit	121	Unit	21.15	0.1	0.1	3.63901	15
	Chlordane-oxy	27304-13-8	FALSE	114.9	Unit	51.1	Unit	21.15	0.1	0.1	3.63901	25
	Anilazine	101-05-3	FALSE	239.1	Unit	178.1	Unit	21.19	0.1	0.1	3.30698	15
	Anilazine	101-05-3	FALSE	239.1	Unit	143.1	Unit	21.19	0.1	0.1	3.30698	25
	Benazolin-ethyl	25059-80-7	FALSE	198	Unit	170	Unit	21.19	0.1	0.1	3.30698	10
	Benazolin-ethyl	25059-80-7	FALSE	170	Unit	134	Unit	21.19	0.1	0.1	3.30698	15
	Pendimethalin	40487-42-1	FALSE	251.8	Unit	161.1	Unit	21.202	0.22	0.42	3.30698	15
	Pendimethalin	40487-42-1	FALSE	251.8	Unit	162.2	Unit	21.202	0.22	0.42	3.30698	10
	Chlorbicyclen	2550-75-6	FALSE	271.8	Unit	236.8	Unit	21.22	0.1	0.1	3.13852	10
	Chlorbicyclen	2550-75-6	FALSE	228.9	Unit	193.9	Unit	21.22	0.1	0.1	3.13852	25
	Chlorbromuron	13360-45-7	FALSE	232.8	Unit	124	Unit	21.22	0.1	0.1	3.13852	20
	Chlorbromuron	13360-45-7	FALSE	230.9	Unit	124	Unit	21.22	0.1	0.1	3.13852	20
	Terbufos sulfone	56070-16-7	FALSE	153	Unit	97	Unit	21.22	0.1	0.1	3.13852	10
	Terbufos sulfone	56070-16-7	FALSE	125	Unit	97	Unit	21.22	0.1	0.1	3.13852	5
	Ethychlozate	27512-72-7	FALSE	165	Unit	75	Unit	21.23	0.1	0.1	3.09689	40
	Ethychlozate	27512-72-7	FALSE	165	Unit	102	Unit	21.23	0.1	0.1	3.09689	25
	Fluoranthene	206-44-0	FALSE	202.1	Unit	152.1	Unit	21.23	0.1	0.1	3.13852	30
	Fluoranthene	206-44-0	FALSE	201.1	Unit	200.1	Unit	21.23	0.1	0.1	3.13852	15
	Chlorfenethol	80-06-8	FALSE	248	Unit	178.1	Unit	21.27	0.1	0.1	3.15656	20
	Chlorfenethol	80-06-8	FALSE	213	Unit	178.1	Unit	21.27	0.1	0.1	3.15656	10
	Heptachlor endo-epoxide	28044-83-9	FALSE	183	Unit	119	Unit	21.28	0.1	0.1	3.17549	30
	Heptachlor endo-epoxide	28044-83-9	FALSE	135	Unit	99	Unit	21.28	0.1	0.1	3.17549	15
	Merphos	150-50-5	FALSE	209	Unit	57.1	Unit	21.31	0.1	0.1	3.16228	10
	Merphos	150-50-5	FALSE	153	Unit	57.1	Unit	21.31	0.1	0.1	3.16228	5
	PCB70	32598-11-1	FALSE	290	Unit	220	Unit	21.328	0.2	0.52	11.11	35
	PCB70	32598-11-1	FALSE	292	Unit	221.93	Unit	21.328	0.2	0.52	11.11	35
	Phosfolan	947-02-4	FALSE	196	Unit	140	Unit	21.34	0.1	0.1	3.13452	10
	Phosfolan	947-02-4	FALSE	168	Unit	140	Unit	21.34	0.1	0.1	3.13452	5
	Pyrifenox I	88283-41-4	FALSE	171	Unit	100	Unit	21.34	0.1	0.1	3.13452	25
	Pyrifenox I	88283-41-4	FALSE	171	Unit	136	Unit	21.34	0.1	0.1	3.13452	15
	Tolylfluanid	731-27-1	FALSE	238	Unit	137	Unit	21.381	0.2	0.43	3.03887	15
	Tolylfluanid	731-27-1	FALSE	137	Unit	91.1	Unit	21.381	0.2	0.43	3.03887	20
	Diamyl phthalate	131-18-0	FALSE	149	Unit	65	Unit	21.39	0.21	0.39	16.67	30
	Diamyl phthalate	131-18-0	FALSE	149	Unit	93	Unit	21.39	0.21	0.39	2.99991	20
	Chlozolinate	84332-86-5	FALSE	188.1	Unit	147	Unit	21.4	0.1	0.1	3.01593	15
	Chlozolinate	84332-86-5	FALSE	186	Unit	145	Unit	21.4	0.1	0.1	3.01593	15
	Captan	133-06-2	FALSE	151	Unit	80	Unit	21.43	0.1	0.1	3.02827	5
	Captan	133-06-2	FALSE	149	Unit	79.1	Unit	21.43	0.1	0.1	3.02827	10
	Bromfenvinfos-methyl	13104-21-7	FALSE	295	Unit	108.9	Unit	21.44	0.1	0.1	3.02827	20
	Bromfenvinfos-methyl	13104-21-7	FALSE	169.9	Unit	99	Unit	21.44	0.1	0.1	3.02827	35
	Mephosfolan	950-10-7	FALSE	196	Unit	139.9	Unit	21.47	0.1	0.1	2.89363	15
	Mephosfolan	950-10-7	FALSE	140	Unit	60	Unit	21.47	0.1	0.1	2.89363	15
	Irgarol	28159-98-0	FALSE	182.1	Unit	109.1	Unit	21.52	0.1	0.1	2.74822	15
	Irgarol	28159-98-0	FALSE	182.1	Unit	140	Unit	21.52	0.1	0.1	2.74822	10
	Aminoazobenzene, 4-	60-09-3	FALSE	120	Unit	92.1	Unit	21.53	0.2	0.1	2.74837	5
	Aminoazobenzene, 4-	60-09-3	FALSE	92	Unit	65	Unit	21.53	0.2	0.1	2.74837	10
	Chlorfenvinphos	470-90-6	FALSE	294.9	Unit	266.9	Unit	21.55	0.1	0.1	2.76223	5
	Chlorfenvinphos	470-90-6	FALSE	266.9	Unit	159	Unit	21.55	0.1	0.1	2.76223	20
	Bis(4-methylpentyl) phthalate I	146-50-9	FALSE	167	Unit	149	Unit	21.56	0.1	0.1	2.76223	5
	Bis(4-methylpentyl) phthalate I	146-50-9	FALSE	149	Unit	65	Unit	21.56	0.1	0.1	2.76223	25
	Bis(4-methylpentyl) phthalate II	999050-05-9	FALSE	167	Unit	149	Unit	21.56	0.1	0.1	2.76223	5
	Bis(4-methylpentyl) phthalate II	999050-05-9	FALSE	149	Unit	65	Unit	21.56	0.1	0.1	2.76223	25
	Esbiothrin	84030-86-4	FALSE	123.1	Unit	41	Unit	21.57	0.1	0.1	2.7486	30
	Esbiothrin	84030-86-4	FALSE	91	Unit	65	Unit	21.57	0.1	0.1	2.7486	15
	Isofenphos	25311-71-1	FALSE	212.9	Unit	121.1	Unit	21.57	0.1	0.1	2.84535	10
	Isofenphos	25311-71-1	FALSE	212.9	Unit	185.1	Unit	21.57	0.1	0.1	2.84535	5
	S-Bioallethrin	28434-00-6	FALSE	123.1	Unit	43.1	Unit	21.57	0.1	0.1	2.7486	15
	S-Bioallethrin	28434-00-6	FALSE	123.1	Unit	81	Unit	21.57	0.1	0.1	2.7486	10
	Dimepiperate	61432-55-1	FALSE	119	Unit	91	Unit	21.58	0.1	0.1	2.84535	10
	Dimepiperate	61432-55-1	FALSE	118	Unit	117.1	Unit	21.58	0.1	0.1	2.84535	10
	Diclocymet I	139920-32-4	FALSE	276.9	Unit	221.1	Unit	21.59	0.1	0.1	2.98692	10
	Diclocymet I	139920-32-4	FALSE	221	Unit	155	Unit	21.59	0.1	0.1	2.98692	15
	Mecarbam	2595-54-2	FALSE	158.9	Unit	131	Unit	21.62	0.1	0.1	3.10973	5
	Mecarbam	2595-54-2	FALSE	130.9	Unit	74	Unit	21.62	0.1	0.1	3.10973	5
	Allethrin	584-79-2	FALSE	123	Unit	81	Unit	21.63	0.1	0.1	3.10973	10
	Allethrin	584-79-2	FALSE	91	Unit	65	Unit	21.63	0.1	0.1	3.10973	15
	Pyridinitril	1086-02-8	FALSE	273	Unit	202	Unit	21.63	0.1	0.1	3.10973	30
	Pyridinitril	1086-02-8	FALSE	273	Unit	237	Unit	21.63	0.1	0.1	3.10973	10
	Quinalphos	13593-03-8	FALSE	146	Unit	118	Unit	21.641	0.22	0.43	8.33	15
	Quinalphos	13593-03-8	FALSE	146	Unit	91	Unit	21.641	0.22	0.43	8.33	35
	Phenthoate	2597-03-7	FALSE	274	Unit	121	Unit	21.66	0.1	0.1	3.65915	10
	Phenthoate	2597-03-7	FALSE	274	Unit	125	Unit	21.66	0.1	0.1	3.65915	15
	Toluene Diisocyanate	584-84-9	FALSE	174	Unit	145	Unit	21.66	0.1	0.1	3.65915	15
	Toluene Diisocyanate	584-84-9	FALSE	174	Unit	146	Unit	21.66	0.1	0.1	3.65915	5
	Folpet	133-07-3	FALSE	261.8	Unit	130.1	Unit	21.67	0.1	0.1	3.65915	15
	Folpet	133-07-3	FALSE	259.8	Unit	130.1	Unit	21.67	0.1	0.1	3.65915	15
	MCPA-butoxyethyl	19480-43-4	FALSE	200.1	Unit	141.1	Unit	21.68	0.1	0.1	3.97671	10
	MCPA-butoxyethyl	19480-43-4	FALSE	155.1	Unit	125.1	Unit	21.68	0.1	0.1	3.97671	10
	Beflubutamid	113614-08-7	FALSE	221	Unit	193.1	Unit	21.69	0.1	0.1	4.13941	5
	Beflubutamid	113614-08-7	FALSE	176.1	Unit	91.1	Unit	21.69	0.1	0.1	4.13941	10
	Dinobuton	973-21-7	FALSE	211	Unit	117	Unit	21.8	0.1	0.1	5.87497	15
	Dinobuton	973-21-7	FALSE	211	Unit	163	Unit	21.8	0.1	0.1	5.87497	5
	Chlorbenside	103-17-3	FALSE	125	Unit	89	Unit	21.82	0.21	0.42	6.11167	15
	Chlorbenside	103-17-3	FALSE	125	Unit	99	Unit	21.82	0.21	0.42	6.11167	15
	Procymidone	32809-16-8	FALSE	96	Unit	53.1	Unit	21.84	0.25	0.1	6.40426	15
	Procymidone	32809-16-8	FALSE	96	Unit	67.1	Unit	21.84	0.25	0.1	6.40426	10
	Chinomethionate (Oxythioquinox)	196869	FALSE	233.9	Unit	206.1	Unit	21.91	0.1	0.1	5.94126	10
	Chinomethionate (Oxythioquinox)	196869	FALSE	206	Unit	148.1	Unit	21.91	0.1	0.1	5.94126	15
	Crotoxyphos	7700-17-6	FALSE	104	Unit	78	Unit	21.92	0.1	0.1	5.94126	15
	Crotoxyphos	7700-17-6	FALSE	104	Unit	103	Unit	21.92	0.1	0.1	5.94126	15
	Methoprene	40596-69-8	FALSE	153	Unit	111.1	Unit	21.93	0.1	0.1	5.72934	5
	Methoprene	40596-69-8	FALSE	111.1	Unit	55	Unit	21.93	0.1	0.1	5.72934	15
	Chlorflurecol-methyl	2536-31-4	FALSE	217	Unit	152	Unit	21.96	0.1	0.1	5.54945	25
	Chlorflurecol-methyl	2536-31-4	FALSE	215	Unit	152	Unit	21.96	0.1	0.1	5.54945	20
	trans-Chlordane	5103-74-2	FALSE	372.8	Unit	265.8	Unit	21.99	0.25	0.29	5.49395	15
	trans-Chlordane	5103-74-2	FALSE	271.7	Unit	236.9	Unit	21.99	0.25	0.29	5.49395	15
	Ferimzone	89269-64-7	FALSE	206	Unit	179	Unit	22	0.1	0.1	5.50278	15
	Ferimzone	89269-64-7	FALSE	132.1	Unit	117	Unit	22	0.1	0.1	5.50278	20
	Prallethrin	23031-36-9	FALSE	123	Unit	81	Unit	22.04	0.1	0.1	5.62094	10
	Prallethrin	23031-36-9	FALSE	90.9	Unit	65	Unit	22.04	0.1	0.1	5.62094	15
	Triclosan	3380-34-5	FALSE	287.9	Unit	145.9	Unit	22.04	0.1	0.1	5.62094	20
	Triclosan	3380-34-5	FALSE	287.9	Unit	218	Unit	22.04	0.1	0.1	5.62094	20
	Flurenol-butyl	151456	FALSE	181	Unit	152.1	Unit	22.06	0.1	0.1	5.57273	25
	Flurenol-butyl	151456	FALSE	181	Unit	153.2	Unit	22.06	0.1	0.1	5.57273	15
	Oxydianiline, 4,4'-	101-80-4	FALSE	200	Unit	80	Unit	22.07	0.1	0.1	5.59506	35
	Oxydianiline, 4,4'-	101-80-4	FALSE	200	Unit	108	Unit	22.07	0.1	0.1	5.59506	20
	Methidathion	950-37-8	FALSE	144.9	Unit	58.1	Unit	22.1	0.1	0.1	5.76927	15
	Methidathion	950-37-8	FALSE	144.9	Unit	85	Unit	22.1	0.1	0.1	5.76927	5
	Pyrene	129-00-0	FALSE	202.1	Unit	201.07	Unit	22.17	0.21	0.44	8.33	35
	Pyrene	129-00-0	FALSE	200.1	Unit	174	Unit	22.17	0.21	0.44	8.33	35
	Diclocymet II {CAS # 139920-32-4}	999059-03-9	FALSE	276.9	Unit	221.1	Unit	22.22	0.1	0.1	5.96085	10
	Diclocymet II {CAS # 139920-32-4}	999059-03-9	FALSE	221	Unit	155	Unit	22.22	0.1	0.1	5.96085	15
	Bis(2-ethoxyethyl) phthalate	605-54-9	FALSE	149	Unit	65	Unit	22.24	0.2	0.44	8.33	25
	Bis(2-ethoxyethyl) phthalate	605-54-9	FALSE	193	Unit	148.93	Unit	22.24	0.2	0.44	8.33	15
	Bromophos-ethyl	4824-78-6	FALSE	358.7	Unit	302.8	Unit	22.24	0.1	0.1	5.65992	15
	Bromophos-ethyl	4824-78-6	FALSE	302.8	Unit	284.7	Unit	22.24	0.1	0.1	5.65992	15
	Propaphos	7292-16-2	FALSE	220.1	Unit	125.1	Unit	22.24	0.1	0.1	5.65992	25
	Propaphos	7292-16-2	FALSE	220.1	Unit	140.1	Unit	22.24	0.1	0.1	5.65992	10
	2,4'-DDE	3424-82-6	FALSE	248	Unit	176.2	Unit	22.25	0.21	0.41	5.59255	30
	2,4'-DDE	3424-82-6	FALSE	246	Unit	176.2	Unit	22.25	0.21	0.41	5.59255	30
	Pyrifenox II {CAS # 88283-41-4}	999049-03-5	FALSE	171	Unit	100	Unit	22.3	0.1	0.1	5.35173	30
	Pyrifenox II {CAS # 88283-41-4}	999049-03-5	FALSE	171	Unit	136	Unit	22.3	0.1	0.1	5.35173	15
	haloxyfop-r-methyl	72619-32-0	FALSE	375.1	Unit	316	Unit	22.34	0.1	0.1	5.1475	10
	haloxyfop-r-methyl	72619-32-0	FALSE	288	Unit	180	Unit	22.34	0.1	0.1	5.1475	25
	Fenothiocarb	62850-32-2	FALSE	160.1	Unit	72.1	Unit	22.35	0.1	0.2	5.08507	10
	Fenothiocarb	62850-32-2	FALSE	72	Unit	56	Unit	22.35	0.1	0.2	5.08507	10
	Haloxyfop-methyl	69806-40-2	FALSE	375.1	Unit	316	Unit	22.35	0.1	0.1	5.08507	10
	Haloxyfop-methyl	69806-40-2	FALSE	288	Unit	180	Unit	22.35	0.1	0.1	5.08507	25
	Trichlamide	70193-21-4	FALSE	148	Unit	121	Unit	22.39	0.1	0.1	5.23844	15
	Trichlamide	70193-21-4	FALSE	120	Unit	92	Unit	22.39	0.1	0.1	5.23844	10
	Akton	1757-18-2	FALSE	338.9	Unit	282.8	Unit	22.43	0.1	0.1	5.47372	15
	Akton	1757-18-2	FALSE	283	Unit	218.9	Unit	22.43	0.1	0.1	5.47372	10
	Endosulfan I (alpha isomer)	959-98-8	FALSE	194.9	Unit	159	Unit	22.43	0.22	0.51	5.37298	5
	Endosulfan I (alpha isomer)	959-98-8	FALSE	194.9	Unit	160	Unit	22.43	0.22	0.51	5.37298	5
	Tetrachlorvinphos	22248-79-9	FALSE	329	Unit	108.9	Unit	22.48	0.1	0.1	5.90372	25
	Tetrachlorvinphos	22248-79-9	FALSE	109	Unit	78.9	Unit	22.48	0.1	0.1	5.90372	5
	Disulfoton sulfone	218208	FALSE	213	Unit	96.9	Unit	22.53	0.1	0.1	6.25671	15
	Disulfoton sulfone	218208	FALSE	152.9	Unit	97	Unit	22.53	0.1	0.1	6.25671	10
	Tetrachlorvinphos, E-isomer	961-11-5	FALSE	330.8	Unit	108.9	Unit	22.53	0.1	0.1	6.32693	15
	Tetrachlorvinphos, E-isomer	961-11-5	FALSE	328.8	Unit	108.9	Unit	22.53	0.1	0.1	6.32693	15
	cis-Chlordane	5103-71-9	FALSE	372.8	Unit	265.9	Unit	22.56	0.22	0.36	6.5225	25
	cis-Chlordane	5103-71-9	FALSE	271.8	Unit	236.9	Unit	22.56	0.22	0.36	6.5225	15
	Triazamate	112143-82-5	FALSE	269	Unit	72	Unit	22.6	0.1	0.1	6.58314	15
	Triazamate	112143-82-5	FALSE	227.1	Unit	170.1	Unit	22.6	0.1	0.1	6.58314	5
	Genite	97-16-5	FALSE	328.9	Unit	109	Unit	22.64	0.1	0.1	6.6944	20
	Genite	97-16-5	FALSE	109	Unit	79	Unit	22.64	0.2	0.1	6.6944	5
	Butachlor	23184-66-9	FALSE	188.1	Unit	160.2	Unit	22.7	0.1	0.1	6.70085	10
	Butachlor	23184-66-9	FALSE	176.1	Unit	147.1	Unit	22.7	0.1	0.1	6.70085	10
	Ditalimfos	5131-24-8	FALSE	148	Unit	130.1	Unit	22.74	0.1	0.1	6.51698	10
	Ditalimfos	5131-24-8	FALSE	130	Unit	102.1	Unit	22.74	0.1	0.1	6.51698	10
	Imazamethabenz (free acid)	100728-84-5	FALSE	187.1	Unit	144	Unit	22.74	0.1	0.1	6.3942	10
	Imazamethabenz (free acid)	100728-84-5	FALSE	144.1	Unit	89	Unit	22.74	0.1	0.1	6.3942	20
	TCMTB	21564-17-0	FALSE	180	Unit	109	Unit	22.74	0.1	0.1	6.51698	30
	TCMTB	21564-17-0	FALSE	180	Unit	136	Unit	22.74	0.1	0.1	6.51698	15
	trans-Nonachlor	39765-80-5	FALSE	406.8	Unit	299.8	Unit	22.74	0.1	0.1	6.3942	15
	trans-Nonachlor	39765-80-5	FALSE	271.8	Unit	236.9	Unit	22.74	0.1	0.1	6.3942	15
	Flumetralin	62924-70-3	FALSE	143	Unit	107.1	Unit	22.75	0.1	0.1	6.3942	20
	Flumetralin	62924-70-3	FALSE	143	Unit	117	Unit	22.75	0.1	0.1	6.3942	20
	Ovex	80-33-1	FALSE	175	Unit	111	Unit	22.874	0.21	0.44	6.02289	10
	Ovex	80-33-1	FALSE	111	Unit	75	Unit	22.874	0.21	0.44	6.02289	15
	Napropamide	15299-99-7	FALSE	128.1	Unit	72	Unit	22.967	0.22	0.57	5.40762	5
	Napropamide	15299-99-7	FALSE	128.1	Unit	44.1	Unit	22.967	0.22	0.57	5.40762	30
	Fenamiphos	22224-92-6	FALSE	217	Unit	202.1	Unit	22.98	0.1	0.1	4.86745	10
	Fenamiphos	22224-92-6	FALSE	154	Unit	139	Unit	22.98	0.1	0.1	4.86745	10
	Butamifos	36335-67-8	FALSE	285.9	Unit	202	Unit	23	0.1	0.1	4.42425	15
	Butamifos	36335-67-8	FALSE	200	Unit	92	Unit	23	0.1	0.1	4.42425	10
	Diethatyl-ethyl	38727-55-8	FALSE	188.1	Unit	160.2	Unit	23	0.1	0.1	4.37143	5
	Diethatyl-ethyl	38727-55-8	FALSE	162.1	Unit	147.1	Unit	23	0.1	0.1	4.37143	10
	Bromfenvinfos	33399-00-7	FALSE	268.9	Unit	161.1	Unit	23.03	0.1	0.1	4.12968	15
	Bromfenvinfos	33399-00-7	FALSE	266.9	Unit	159.1	Unit	23.03	0.1	0.1	4.12968	15
	Bromfenvinfos-(Z)	58580-13-5	FALSE	269	Unit	161.1	Unit	23.03	0.1	0.1	4.12968	15
	Bromfenvinfos-(Z)	58580-13-5	FALSE	267	Unit	159.1	Unit	23.03	0.1	0.1	4.12968	15
	Iodofenphos	18181-70-9	FALSE	376.8	Unit	361.8	Unit	23.06	0.1	0.1	4.03253	15
	Iodofenphos	18181-70-9	FALSE	125	Unit	47	Unit	23.06	0.1	0.1	4.03253	10
	Fluorodifen	15457-05-3	FALSE	190	Unit	75	Unit	23.1	0.1	0.1	4.13709	20
	Fluorodifen	15457-05-3	FALSE	190	Unit	126.1	Unit	23.1	0.1	0.1	4.13709	10
	Prothiofos	34643-46-4	FALSE	266.9	Unit	239	Unit	23.19	0.1	0.1	4.13177	5
	Prothiofos	34643-46-4	FALSE	113	Unit	94.9	Unit	23.19	0.1	0.1	4.13177	10
	Bisphenol A	80-05-7	FALSE	213	Unit	91	Unit	23.22	0.21	0.42	8.33	35
	Bisphenol A	80-05-7	FALSE	213	Unit	119.03	Unit	23.22	0.21	0.42	8.33	20
	Isoprothiolane	50512-35-1	FALSE	162.1	Unit	85	Unit	23.25	0.1	0.1	4.05529	20
	Isoprothiolane	50512-35-1	FALSE	162.1	Unit	134	Unit	23.25	0.1	0.1	4.05529	5
	Profenofos	41198-08-7	FALSE	338.8	Unit	268.7	Unit	23.31	0.25	0.1	3.89145	15
	Profenofos	41198-08-7	FALSE	207.9	Unit	63	Unit	23.31	0.25	0.1	3.89145	30
	Metominostrobin (E)	133408-50-1	FALSE	196.2	Unit	77.1	Unit	23.36	0.1	0.1	4.3896	20
	Metominostrobin (E)	133408-50-1	FALSE	191.2	Unit	160.2	Unit	23.36	0.1	0.1	4.3896	10
	Barban	101-27-9	FALSE	153	Unit	90	Unit	23.39	0.1	0.1	4.55161	20
	Barban	101-27-9	FALSE	153	Unit	125	Unit	23.39	0.1	0.1	4.55161	10
	Dieldrin	60-57-1	FALSE	277	Unit	241	Unit	23.39	0.23	0.57	4.55161	5
	Dieldrin	60-57-1	FALSE	262.9	Unit	193	Unit	23.39	0.23	0.57	4.55161	35
	Fludioxonil	131341-86-1	FALSE	248	Unit	154.1	Unit	23.39	0.1	0.1	4.55161	20
	Fludioxonil	131341-86-1	FALSE	248	Unit	182.1	Unit	23.39	0.1	0.1	4.55161	10
	Uniconazole-P	83657-22-1	FALSE	234.1	Unit	136.9	Unit	23.39	0.1	0.1	4.55161	20
	Uniconazole-P	83657-22-1	FALSE	234.1	Unit	164.9	Unit	23.39	0.1	0.1	4.55161	10
	4,4'-DDE	72-55-9	FALSE	315.8	Unit	246	Unit	23.433	0.23	0.44	4.94412	15
	4,4'-DDE	72-55-9	FALSE	246.1	Unit	176.2	Unit	23.433	0.23	0.44	4.94412	30
	Uniconazole	83657-17-4	FALSE	234.1	Unit	137	Unit	23.44	0.1	0.1	5.39532	15
	Uniconazole	83657-17-4	FALSE	234.1	Unit	165.1	Unit	23.44	0.1	0.1	5.39532	10
	DEF	78-48-8	FALSE	202	Unit	147	Unit	23.45	0.1	0.1	5.67908	0
	DEF	78-48-8	FALSE	169	Unit	57.1	Unit	23.45	0.1	0.1	5.67908	5
	Pretilachlor	51218-49-6	FALSE	162.1	Unit	132.2	Unit	23.45	0.1	0.1	5.67908	20
	Pretilachlor	51218-49-6	FALSE	162.1	Unit	147.2	Unit	23.45	0.1	0.1	5.67908	10
	Flubenzimine	37893-02-0	FALSE	135	Unit	51.1	Unit	23.56	0.1	0.1	6.48748	40
	Flubenzimine	37893-02-0	FALSE	135	Unit	77.1	Unit	23.56	0.1	0.1	6.48748	20
	Oxadiazon	19666-30-9	FALSE	174.9	Unit	76	Unit	23.67	0.1	0.1	4.29976	35
	Oxadiazon	19666-30-9	FALSE	174.9	Unit	112	Unit	23.67	0.1	0.1	4.29976	15
	PCB118	31508-00-6	FALSE	326	Unit	255.9	Unit	23.682	0.24	0.5	8.33	35
	PCB118	31508-00-6	FALSE	328	Unit	255.9	Unit	23.682	0.24	0.5	8.33	35
	Imibenconazole-desbenzyl	199338-48-2	FALSE	270	Unit	234.9	Unit	23.71	0.1	0.1	3.64786	5
	Imibenconazole-desbenzyl	199338-48-2	FALSE	235	Unit	166	Unit	23.71	0.1	0.1	3.64786	10
	2,4'-DDD	53-19-0	FALSE	235	Unit	165.1	Unit	23.733	0.22	0.49	3.3272	25
	2,4'-DDD	53-19-0	FALSE	235	Unit	200.1	Unit	23.733	0.22	0.49	3.3272	10
	Fenthion oxon sulfone	14086-35-2	FALSE	294	Unit	103.8	Unit	23.77	0.1	0.1	2.90173	20
	Fenthion oxon sulfone	14086-35-2	FALSE	215	Unit	108.9	Unit	23.77	0.1	0.1	2.90173	15
	Metamitron	41394-05-2	FALSE	202.1	Unit	174.1	Unit	23.79	0.1	0.1	2.74379	5
	Metamitron	41394-05-2	FALSE	104.1	Unit	77	Unit	23.79	0.1	0.1	2.74379	15
	Flamprop-methyl	52756-25-9	FALSE	105	Unit	51.1	Unit	23.8	0.1	0.1	2.74503	35
	Flamprop-methyl	52756-25-9	FALSE	105	Unit	77.1	Unit	23.8	0.1	0.1	2.74503	15
	Carbazole, 3-amino-9-ethyl-	132-32-1	FALSE	210	Unit	195.1	Unit	23.82	0.1	0.1	2.68044	20
	Carbazole, 3-amino-9-ethyl-	132-32-1	FALSE	195.1	Unit	167	Unit	23.82	0.1	0.1	2.68044	25
	Aramite I	140-57-8	FALSE	175	Unit	135.1	Unit	23.84	0.1	0.1	2.68044	10
	Aramite I	140-57-8	FALSE	175	Unit	107.1	Unit	23.84	0.1	0.1	2.68044	20
	2,2' 5',2-Terthiophene	1081-34-1	FALSE	248	Unit	203	Unit	23.85	0.1	0.1	2.69501	25
	2,2' 5',2-Terthiophene	1081-34-1	FALSE	248	Unit	171	Unit	23.85	0.1	0.1	2.69501	35
	Azaconazole	60207-31-0	FALSE	219	Unit	175	Unit	23.87	0.1	0.1	2.75394	15
	Azaconazole	60207-31-0	FALSE	217	Unit	173.1	Unit	23.87	0.1	0.1	2.75394	15
	Oxyfluorfen	42874-03-3	FALSE	252	Unit	196	Unit	23.905	0.21	0.4	2.87393	25
	Oxyfluorfen	42874-03-3	FALSE	252	Unit	146.03	Unit	23.905	0.21	0.4	2.87393	45
	Pyrethrin I	121-21-1	FALSE	123.1	Unit	41.1	Unit	23.92	0.1	0.1	2.97033	30
	Pyrethrin I	121-21-1	FALSE	123.1	Unit	81	Unit	23.92	0.1	0.1	2.97033	5
	Dibromobenzophenone, 4,4'-	762689	FALSE	182.9	Unit	76	Unit	23.93	0.1	0.1	3.1108	35
	Dibromobenzophenone, 4,4'-	762689	FALSE	182.9	Unit	154.9	Unit	23.93	0.1	0.1	3.1108	15
	Imazamethabenz-methyl	81405-85-8	FALSE	187	Unit	144	Unit	23.93	0.1	0.1	2.97033	10
	Imazamethabenz-methyl	81405-85-8	FALSE	144	Unit	116.1	Unit	23.93	0.1	0.1	2.97033	10
	Triclopyr-2-butoxyethyl ester	64700-56-7	FALSE	254.9	Unit	181.9	Unit	24.02	0.1	0.1	3.64622	5
	Triclopyr-2-butoxyethyl ester	64700-56-7	FALSE	209.9	Unit	146	Unit	24.02	0.1	0.1	3.64622	15
	Thifluzamide	130000-40-7	FALSE	193.9	Unit	124.9	Unit	24.05	0.1	0.1	3.81794	25
	Thifluzamide	130000-40-7	FALSE	193.9	Unit	166	Unit	24.05	0.1	0.1	3.81794	10
	Metominostrobin (Z)	133408-51-2	FALSE	191	Unit	160	Unit	24.1	0.1	0.1	4.53434	10
	Metominostrobin (Z)	133408-51-2	FALSE	167	Unit	77	Unit	24.1	0.1	0.1	4.53434	15
	Erbon	136-25-4	FALSE	171	Unit	99	Unit	24.13	0.1	0.1	4.72226	20
	Erbon	136-25-4	FALSE	169	Unit	97	Unit	24.13	0.1	0.1	4.72226	20
	Cyproconazole	113096-99-4	FALSE	138.9	Unit	75	Unit	24.15	0.1	0.1	4.98498	35
	Cyproconazole	113096-99-4	FALSE	138.9	Unit	111	Unit	24.15	0.1	0.1	4.98498	15
	Endrin	72-20-8	FALSE	245	Unit	172.93	Unit	24.175	0.24	0.46	5.35283	40
	Endrin	72-20-8	FALSE	245	Unit	209.9	Unit	24.175	0.24	0.46	5.35283	15
	Nitrofen	1836-75-5	FALSE	282.9	Unit	253	Unit	24.178	0.1	0.1	5.35283	10
	Nitrofen	1836-75-5	FALSE	202	Unit	139.1	Unit	24.178	0.1	0.1	5.35283	20
	Isoxathion	18854-01-8	FALSE	105	Unit	51	Unit	24.18	0.25	0.1	5.56606	35
	Isoxathion	18854-01-8	FALSE	105	Unit	77.1	Unit	24.18	0.25	0.1	5.56606	15
	Dimethylaminoazobenzene, 4-	60-11-7	FALSE	225.1	Unit	120.1	Unit	24.2	0.1	0.1	5.74755	10
	Dimethylaminoazobenzene, 4-	60-11-7	FALSE	120.1	Unit	77	Unit	24.2	0.1	0.1	5.74755	20
	Aramite II {CAS # 140-57-8}	999009-03-9	FALSE	175	Unit	135.1	Unit	24.21	0.1	0.1	6.22705	10
	Aramite II {CAS # 140-57-8}	999009-03-9	FALSE	175	Unit	107.1	Unit	24.21	0.1	0.1	6.22705	20
	Endosulfan	115-29-7	FALSE	206.9	Unit	171.9	Unit	24.24	0.2	0.3	5.59691	20
	Endosulfan	115-29-7	FALSE	158.9	Unit	89	Unit	24.24	0.2	0.3	5.59691	35
	Ancymidol	12771-68-5	FALSE	228.1	Unit	121.1	Unit	24.31	0.1	0.1	6.84234	15
	Ancymidol	12771-68-5	FALSE	215.1	Unit	107.1	Unit	24.31	0.1	0.1	6.84234	10
	Binapacryl	485-31-4	FALSE	100	Unit	82	Unit	24.37	0.2	0.1	6.48583	5
	Binapacryl	485-31-4	FALSE	83	Unit	55.1	Unit	24.37	0.2	0.1	6.48583	5
	Cyflufenamid	180409-60-3	FALSE	118.1	Unit	89	Unit	24.4	0.1	0.1	6.21711	25
	Cyflufenamid	180409-60-3	FALSE	118.1	Unit	90	Unit	24.4	0.1	0.1	6.21711	10
	Ethylan	72-56-0	FALSE	223.1	Unit	167.1	Unit	24.4	0.1	0.1	6.3439	10
	Ethylan	72-56-0	FALSE	223.1	Unit	179.1	Unit	24.4	0.1	0.1	6.3439	20
	Chlorfenapyr	122453-73-0	FALSE	247.1	Unit	227.1	Unit	24.46	0.1	0.1	5.36536	20
	Chlorfenapyr	122453-73-0	FALSE	137	Unit	102	Unit	24.46	0.1	0.1	5.36536	15
	Fluazifop-butyl	69806-50-4	FALSE	281.9	Unit	91	Unit	24.46	0.1	0.1	5.36536	20
	Fluazifop-butyl	69806-50-4	FALSE	281.9	Unit	238	Unit	24.46	0.1	0.1	5.36536	20
	Fluazifop-p-butyl	79241-46-6	FALSE	281.9	Unit	91	Unit	24.46	0.1	0.1	5.36536	15
	Fluazifop-p-butyl	79241-46-6	FALSE	281.9	Unit	238	Unit	24.46	0.1	0.1	5.36536	15
	Acifluorfen-methyl	50594-67-7	FALSE	343.8	Unit	222.8	Unit	24.48	0.1	0.1	5.41801	15
	Acifluorfen-methyl	50594-67-7	FALSE	223	Unit	194.9	Unit	24.48	0.1	0.1	5.41801	15
	Carbophenothion-Methyl	953-17-3	FALSE	125	Unit	47	Unit	24.48	0.1	0.1	5.62712	15
	Carbophenothion-Methyl	953-17-3	FALSE	125	Unit	78.9	Unit	24.48	0.1	0.1	5.62712	10
	Fenoxanil	115852-48-7	FALSE	189	Unit	125.1	Unit	24.48	0.1	0.1	5.41801	10
	Fenoxanil	115852-48-7	FALSE	189	Unit	154.1	Unit	24.48	0.1	0.1	5.41801	10
	Endosulfan II (beta isomer)	33213-65-9	FALSE	241	Unit	205.87	Unit	24.527	0.23	0.51	5.94907	20
	Endosulfan II (beta isomer)	33213-65-9	FALSE	241	Unit	169.9	Unit	24.527	0.23	0.51	5.94907	30
	PCB153	35065-27-1	FALSE	361.9	Unit	289.9	Unit	24.567	0.22	0.44	8.33	40
	PCB153	35065-27-1	FALSE	359.9	Unit	324.8	Unit	24.567	0.22	0.44	8.33	15
	Chlorobenzilate	510-15-6	FALSE	251.1	Unit	139.1	Unit	24.62	0.1	0.1	5.41801	15
	Chlorobenzilate	510-15-6	FALSE	139.1	Unit	111	Unit	24.62	0.1	0.1	5.41801	10
	Chloropropylate	1437871	FALSE	251	Unit	139	Unit	24.65	0.1	0.1	8.44648	20
	Chloropropylate	1437871	FALSE	139	Unit	111	Unit	24.65	0.1	0.1	8.44648	15
	PBDE28	41318-75-6	FALSE	405.8	Unit	245.9	Unit	24.672	0.22	0.48	8.33	25
	PBDE28	41318-75-6	FALSE	407.8	Unit	247.9	Unit	24.672	0.22	0.48	8.33	25
	Fensulfothion	115-90-2	FALSE	156	Unit	141	Unit	24.78	0.1	0.1	8.62176	10
	Fensulfothion	115-90-2	FALSE	140	Unit	125	Unit	24.78	0.1	0.1	8.62176	10
	Fenthion sulfoxide	3761-41-9	FALSE	278	Unit	109	Unit	24.79	0.1	0.1	8.26756	15
	Fenthion sulfoxide	3761-41-9	FALSE	125	Unit	47	Unit	24.79	0.1	0.1	8.26756	10
	Cyprofuram	69581-33-5	FALSE	211	Unit	132.2	Unit	24.84	0.1	0.1	7.30318	10
	Cyprofuram	69581-33-5	FALSE	211	Unit	167.2	Unit	24.84	0.1	0.1	7.30318	5
	4,4'-DDD	72-54-8	FALSE	237	Unit	165.1	Unit	24.94	0.25	0.4	5.20264	25
	4,4'-DDD	72-54-8	FALSE	165.1	Unit	115	Unit	24.94	0.25	0.4	5.20264	35
	Aclonifen	74070-46-5	FALSE	264.1	Unit	194.2	Unit	24.94	0.1	0.1	5.20264	15
	Aclonifen	74070-46-5	FALSE	212.1	Unit	182.2	Unit	24.94	0.1	0.1	5.20264	10
	Flamprop-isopropyl	52756-22-6	FALSE	105	Unit	51.1	Unit	24.98	0.1	0.1	4.76472	30
	Flamprop-isopropyl	52756-22-6	FALSE	105	Unit	77.1	Unit	24.98	0.1	0.1	4.76472	15
	Fenthion sulfone	3761-42-0	FALSE	124.9	Unit	47	Unit	25.01	0.1	0.1	4.79852	10
	Fenthion sulfone	3761-42-0	FALSE	124.9	Unit	79	Unit	25.01	0.1	0.1	4.79852	5
	Nonachlor, cis-	5103-73-1	FALSE	408.8	Unit	299.8	Unit	25.02	0.25	0.4	4.76381	15
	Nonachlor, cis-	5103-73-1	FALSE	406.8	Unit	299.8	Unit	25.02	0.25	0.4	4.76381	15
	2,4'-DDT	789-02-6	FALSE	237	Unit	165.2	Unit	25.04	0.2	0.4	4.90023	20
	2,4'-DDT	789-02-6	FALSE	235	Unit	165.2	Unit	25.04	0.2	0.4	4.90023	20
	Triamiphos	1031-47-6	FALSE	160.1	Unit	57	Unit	25.15	0.1	0.1	5.47751	20
	Triamiphos	1031-47-6	FALSE	160.1	Unit	104	Unit	25.15	0.1	0.1	5.47751	15
	Ethion	563-12-2	FALSE	152.9	Unit	96.9	Unit	25.19	0.1	0.1	5.86477	10
	Ethion	563-12-2	FALSE	124.9	Unit	96.9	Unit	25.19	0.1	0.1	5.86477	0
	Benodanil	15310-01-7	FALSE	230.9	Unit	76.1	Unit	25.22	0.1	0.1	6.0622	25
	Benodanil	15310-01-7	FALSE	230.9	Unit	203	Unit	25.22	0.1	0.1	6.0622	15
	Endrin aldehyde	7421-93-4	FALSE	344.9	Unit	280.9	Unit	25.23	0.22	0.46	6.13981	10
	Endrin aldehyde	7421-93-4	FALSE	249.9	Unit	214.9	Unit	25.23	0.22	0.46	6.13981	35
	Pyrethrin II	121-29-9	FALSE	123.1	Unit	41.1	Unit	25.27	0.1	0.1	6.1205	30
	Pyrethrin II	121-29-9	FALSE	123.1	Unit	81	Unit	25.27	0.1	0.1	6.1205	5
	Chlorthiophos	60238-56-4	FALSE	324.8	Unit	268.9	Unit	25.3	0.1	0.1	6.27815	10
	Chlorthiophos	60238-56-4	FALSE	296.8	Unit	268.9	Unit	25.3	0.1	0.1	6.27815	5
	Tetrasul	2227-13-6	FALSE	323.9	Unit	251.9	Unit	25.32	0.1	0.1	6.59141	15
	Tetrasul	2227-13-6	FALSE	321.7	Unit	252	Unit	25.32	0.1	0.1	6.59141	15
	Kelevan	4234-79-1	FALSE	271.8	Unit	236.8	Unit	25.33	0.1	0.1	6.77672	15
	Kelevan	4234-79-1	FALSE	217.8	Unit	189.8	Unit	25.33	0.1	0.1	6.77672	15
	Pyrethrin III	999060-03-7	FALSE	123.1	Unit	41.1	Unit	25.36	0.1	0.1	6.83805	30
	Pyrethrin III	999060-03-7	FALSE	123.1	Unit	81	Unit	25.36	0.1	0.1	6.83805	5
	Chlordecone	143-50-0	FALSE	273.9	Unit	239	Unit	25.38	0.1	0.1	6.77263	15
	Chlordecone	143-50-0	FALSE	271.9	Unit	236.9	Unit	25.38	0.1	0.1	6.77263	15
	Fensulfothion sulfon	14255-72-2	FALSE	188.1	Unit	109	Unit	25.39	0.1	0.1	6.77263	15
	Fensulfothion sulfon	14255-72-2	FALSE	188.1	Unit	125	Unit	25.39	0.1	0.1	6.77263	5
	PCB138	35065-28-2	FALSE	361.9	Unit	289.9	Unit	25.445	0.21	0.5	8.33	40
	PCB138	35065-28-2	FALSE	361.9	Unit	326.87	Unit	25.445	0.21	0.5	8.33	20
	Fenazaflor	14255-88-0	FALSE	374	Unit	77	Unit	25.45	0.1	0.1	6.77263	15
	Fenazaflor	14255-88-0	FALSE	280.9	Unit	252.9	Unit	25.45	0.1	0.1	6.77263	10
	Imiprothrin I	72963-72-5	FALSE	123.1	Unit	56	Unit	25.45	0.25	0.1	6.77263	15
	Imiprothrin I	72963-72-5	FALSE	123.1	Unit	81	Unit	25.45	0.25	0.1	6.77263	10
	Octinoxate	5466-77-3	FALSE	178	Unit	133.4	Unit	25.502	0.23	0.47	6.77263	20
	Octinoxate	5466-77-3	FALSE	178	Unit	162.2	Unit	25.502	0.23	0.47	6.77263	15
	Sulprofos	35400-43-2	FALSE	156	Unit	141	Unit	25.57	0.1	0.1	6.77263	15
	Sulprofos	35400-43-2	FALSE	140	Unit	125.1	Unit	25.57	0.1	0.1	6.77263	15
	Norflurazon-Desmethyl	23576-24-1	FALSE	145	Unit	75	Unit	25.58	0.1	0.1	6.77263	35
	Norflurazon-Desmethyl	23576-24-1	FALSE	145	Unit	95	Unit	25.58	0.1	0.1	6.77263	20
	Triazophos	24017-47-8	FALSE	161.2	Unit	91	Unit	25.64	0.1	0.1	8.43401	15
	Triazophos	24017-47-8	FALSE	161.2	Unit	134.2	Unit	25.64	0.1	0.1	8.43401	5
	Imiprothrin II {CAS # 72963-72-5}	999002-10-7	FALSE	123.1	Unit	81	Unit	25.67	0.1	0.1	8.5494	5
	Imiprothrin II {CAS # 72963-72-5}	999002-10-7	FALSE	107	Unit	91	Unit	25.67	0.1	0.1	8.5494	10
	Chlorbenside sulfone	7082-99-7	FALSE	125	Unit	89	Unit	25.69	0.1	0.1	8.41022	20
	Chlorbenside sulfone	7082-99-7	FALSE	125	Unit	99	Unit	25.69	0.1	0.1	8.41022	20
	Azamethiphos	35575-96-3	FALSE	215	Unit	171.1	Unit	25.72	0.1	0.1	8.19888	10
	Azamethiphos	35575-96-3	FALSE	125	Unit	47	Unit	25.72	0.1	0.1	8.19888	20
	Dimethyl benzidine, 3,3'-	119-93-7	FALSE	212	Unit	180	Unit	25.74	0.1	0.1	8.19548	25
	Dimethyl benzidine, 3,3'-	119-93-7	FALSE	212	Unit	196	Unit	25.74	0.1	0.1	8.19548	20
	Fluacrypyrim	229977-93-9	FALSE	204	Unit	189	Unit	25.74	0.1	0.1	8.19548	5
	Fluacrypyrim	229977-93-9	FALSE	145	Unit	102	Unit	25.74	0.1	0.1	8.19548	30
	Pyrethrin IV	999060-04-8	FALSE	123.1	Unit	41.1	Unit	25.75	0.1	0.1	8.1982	30
	Pyrethrin IV	999060-04-8	FALSE	123.1	Unit	81	Unit	25.75	0.1	0.1	8.1982	5
	Chlornitrofen	1836-77-7	FALSE	316.6	Unit	286.6	Unit	25.76	0.1	0.1	8.28347	15
	Chlornitrofen	1836-77-7	FALSE	235.9	Unit	172.9	Unit	25.76	0.1	0.1	8.28347	25
	isoxadifen-ethyl	163520-33-0	FALSE	222	Unit	204.1	Unit	25.79	0.1	0.1	8.62424	25
	isoxadifen-ethyl	163520-33-0	FALSE	222	Unit	205.1	Unit	25.79	0.1	0.1	8.62424	15
	Ofurace	58810-48-3	FALSE	232.1	Unit	158.1	Unit	25.8	0.1	0.1	8.80356	20
	Ofurace	58810-48-3	FALSE	232.1	Unit	186.1	Unit	25.8	0.1	0.1	8.80356	10
	Famphur	52-85-7	FALSE	218	Unit	109	Unit	25.87	0.1	0.1	7.98661	15
	Famphur	52-85-7	FALSE	124.9	Unit	47	Unit	25.87	0.1	0.1	7.98661	15
	Carbophenothion	786-19-6	FALSE	199	Unit	143	Unit	25.89	0.1	0.1	7.493	10
	Carbophenothion	786-19-6	FALSE	153	Unit	96.9	Unit	25.89	0.1	0.1	7.493	10
	Diofenolan I	63837-33-2	FALSE	299.9	Unit	186	Unit	26.02	0.1	0.1	4.96152	10
	Diofenolan I	63837-33-2	FALSE	186	Unit	77.1	Unit	26.02	0.1	0.1	4.96152	25
	Edifenphos	17109-49-8	FALSE	172.9	Unit	109	Unit	26.03	0.1	0.1	4.96152	5
	Edifenphos	17109-49-8	FALSE	108.9	Unit	65.1	Unit	26.03	0.1	0.1	4.96152	15
	Methoxychlor olefin	2132-70-9	FALSE	308	Unit	238	Unit	26.048	0.23	0.43	4.96152	20
	Methoxychlor olefin	2132-70-9	FALSE	238	Unit	223.1	Unit	26.048	0.23	0.43	4.96152	15
	Cyanofenphos	13067-93-1	FALSE	169	Unit	77.1	Unit	26.06	0.1	0.1	4.38596	25
	Cyanofenphos	13067-93-1	FALSE	169	Unit	141.1	Unit	26.06	0.1	0.1	4.38596	5
	Bromoxynil octanoic acid ester	1689-99-2	FALSE	276.9	Unit	87.9	Unit	26.07	0.1	0.1	4.28956	30
	Bromoxynil octanoic acid ester	1689-99-2	FALSE	127	Unit	57.1	Unit	26.07	0.1	0.1	4.28956	5
	Endosulfan sulfate	1031-07-8	FALSE	273.8	Unit	238.9	Unit	26.096	0.22	0.33	4.19639	15
	Endosulfan sulfate	1031-07-8	FALSE	271.9	Unit	237	Unit	26.096	0.22	0.33	4.19639	20
	Dihexyl phthalate	84-75-3	FALSE	149	Unit	65	Unit	26.12	0.17	0.35	4.09884	25
	Dihexyl phthalate	84-75-3	FALSE	149	Unit	93	Unit	26.12	0.17	0.35	4.09884	20
	Lenacil	96639	FALSE	153.1	Unit	82.1	Unit	26.15	0.1	0.1	4.06964	20
	Lenacil	96639	FALSE	153.1	Unit	136.1	Unit	26.15	0.1	0.1	4.06964	15
	Norflurazon	27314-13-2	FALSE	145	Unit	75	Unit	26.19	0.1	0.2	4.17718	30
	Norflurazon	27314-13-2	FALSE	145	Unit	95	Unit	26.19	0.1	0.2	4.17718	20
	Benzyl butyl phthalate	85-68-7	FALSE	149	Unit	65	Unit	26.22	0.2	0.51	8.33	30
	Benzyl butyl phthalate	85-68-7	FALSE	149.1	Unit	93	Unit	26.22	0.1	0.1	4.31566	20
	Methylenebis(N,N-Dimethylaniline), 4,4'-	101-61-1	FALSE	254.2	Unit	253.2	Unit	26.23	0.1	0.1	4.41441	20
	Methylenebis(N,N-Dimethylaniline), 4,4'-	101-61-1	FALSE	253.2	Unit	237.1	Unit	26.23	0.1	0.1	4.41441	25
	Phosmet oxon	3735-33-9	FALSE	160	Unit	51	Unit	26.23	0.1	0.1	4.41441	40
	Phosmet oxon	3735-33-9	FALSE	160	Unit	77	Unit	26.23	0.1	0.1	4.41441	25
	Diofenolan II {CAS # 63837-33-2}	999013-03-5	FALSE	186	Unit	77.1	Unit	26.26	0.1	0.1	5.10344	25
	Diofenolan II {CAS # 63837-33-2}	999013-03-5	FALSE	186	Unit	158.1	Unit	26.26	0.1	0.1	5.10344	10
	Chloridazon (Pyrazon)	1698-60-8	FALSE	221	Unit	220.2	Unit	26.27	0.2	0.1	5.34466	5
	Chloridazon (Pyrazon)	1698-60-8	FALSE	77	Unit	51	Unit	26.27	0.2	0.1	5.34466	15
	4,4'-DDT	50-29-3	FALSE	237	Unit	165.2	Unit	26.292	0.23	0.4	5.10344	20
	4,4'-DDT	50-29-3	FALSE	235	Unit	165.2	Unit	26.292	0.23	0.4	5.10344	20
	Clodinafop-propargyl	105512-06-9	FALSE	266	Unit	91	Unit	26.43	0.1	0.1	7.98824	15
	Clodinafop-propargyl	105512-06-9	FALSE	238	Unit	130	Unit	26.43	0.1	0.1	7.98824	15
	PCB149	38380-04-0	FALSE	360	Unit	289.9	Unit	26.434	0.22	0.52	8.33	40
	PCB149	38380-04-0	FALSE	362	Unit	289.9	Unit	26.434	0.22	0.52	8.33	40
	Piperalin	3478-94-2	FALSE	313.8	Unit	172.9	Unit	26.52	0.1	0.1	8.75459	20
	Piperalin	3478-94-2	FALSE	112	Unit	55.1	Unit	26.52	0.1	0.1	8.75459	15
	Pyraflufen-ethyl	129630-19-9	FALSE	412	Unit	349	Unit	26.6	0.1	0.1	8.55198	10
	Pyraflufen-ethyl	129630-19-9	FALSE	349	Unit	307	Unit	26.6	0.1	0.1	8.55198	15
	Pyriminobac-methyl	147411-69-6	FALSE	302	Unit	230.1	Unit	26.64	0.1	0.1	8.30252	15
	Pyriminobac-methyl	147411-69-6	FALSE	302	Unit	256.1	Unit	26.64	0.1	0.1	8.30252	15
	Hexazinone	51235-04-2	FALSE	171	Unit	71.1	Unit	26.66	0.1	0.1	8.19729	10
	Hexazinone	51235-04-2	FALSE	171	Unit	85.1	Unit	26.66	0.1	0.1	8.19729	10
	2,4'-Methoxychlor	30667-99-3	FALSE	227.1	Unit	121.1	Unit	26.756	0.21	0.42	7.56809	15
	2,4'-Methoxychlor	30667-99-3	FALSE	121.1	Unit	91.1	Unit	26.756	0.21	0.42	7.56809	15
	Thenylchlor	96491-05-3	FALSE	127	Unit	53	Unit	26.78	0.1	0.1	7.68073	15
	Thenylchlor	96491-05-3	FALSE	127	Unit	59	Unit	26.78	0.1	0.1	7.68073	10
	Cythioate	115-93-5	FALSE	126.9	Unit	109	Unit	26.79	0.1	0.1	7.80037	10
	Cythioate	115-93-5	FALSE	124.9	Unit	47	Unit	26.79	0.1	0.1	7.80037	15
	Acetylaminofluorene, 2-	53-96-3	FALSE	223.1	Unit	181.1	Unit	26.9	0.1	0.1	7.06466	15
	Acetylaminofluorene, 2-	53-96-3	FALSE	181.1	Unit	180.1	Unit	26.9	0.1	0.1	7.06466	15
	Diclofop-methyl	51338-27-3	FALSE	339.9	Unit	252.9	Unit	26.93	0.1	0.1	6.69643	10
	Diclofop-methyl	51338-27-3	FALSE	253	Unit	162.1	Unit	26.93	0.1	0.1	6.69643	15
	Captafol	191906	FALSE	183	Unit	79	Unit	26.98	0.1	0.1	6.31287	10
	Captafol	191906	FALSE	150	Unit	79	Unit	26.98	0.1	0.1	6.31287	5
	Fluroxypyr-1-methylheptyl	81406-37-3	FALSE	237	Unit	209	Unit	27	0.1	0.1	5.94726	5
	Fluroxypyr-1-methylheptyl	81406-37-3	FALSE	208.9	Unit	181	Unit	27	0.1	0.1	5.94726	10
	bis(2-ethylhexyl) adipate	103-23-1	FALSE	129	Unit	55.07	Unit	27.005	0.21	0.5	8.33	20
	bis(2-ethylhexyl) adipate	103-23-1	FALSE	129	Unit	101.03	Unit	27.005	0.21	0.5	8.33	5
	Sethoxydim	74051-80-2	FALSE	180.1	Unit	77	Unit	27.02	0.1	0.1	5.52945	40
	Sethoxydim	74051-80-2	FALSE	180.1	Unit	107	Unit	27.02	0.1	0.1	5.52945	20
	Triphenyl phosphate	115-86-6	FALSE	326	Unit	325	Unit	27.04	0.1	0.1	5.38195	5
	Triphenyl phosphate	115-86-6	FALSE	214.9	Unit	168.1	Unit	27.04	0.1	0.1	5.38195	15
	Diflufenican	83164-33-4	FALSE	266	Unit	238.1	Unit	27.06	0.1	0.1	5.43319	15
	Diflufenican	83164-33-4	FALSE	266	Unit	246.1	Unit	27.06	0.1	0.1	5.43319	15
	Cismethrin (Resmethrin-cis)	35764-59-1	FALSE	171	Unit	143.1	Unit	27.09	0.2	0.1	5.66828	5
	Cismethrin (Resmethrin-cis)	35764-59-1	FALSE	123	Unit	81.1	Unit	27.09	0.2	0.1	5.66828	5
	Dinocap I	39300-45-3	FALSE	69	Unit	39.1	Unit	27.12	0.1	0.1	5.93599	25
	Dinocap I	39300-45-3	FALSE	69	Unit	41.1	Unit	27.12	0.1	0.1	5.93599	10
	Tris(2-butoxyethyl) phosphate	78-51-3	FALSE	125	Unit	45.1	Unit	27.16	0.1	0.1	6.25465	15
	Tris(2-butoxyethyl) phosphate	78-51-3	FALSE	125	Unit	99	Unit	27.16	0.1	0.1	6.25465	10
	Resmethrin	10453-86-8	FALSE	171	Unit	128	Unit	27.25	0.1	0.25	6.94954	20
	Resmethrin	10453-86-8	FALSE	123.1	Unit	81	Unit	27.25	0.1	0.25	6.94954	10
	Bioresmethrin (Resmethrin-trans)	28434-01-7	FALSE	171	Unit	143.1	Unit	27.3	0.1	0.1	7.24056	5
	Bioresmethrin (Resmethrin-trans)	28434-01-7	FALSE	123	Unit	81.1	Unit	27.3	0.1	0.1	7.24056	5
	Fluotrimazole	31251-03-3	FALSE	310.9	Unit	165.1	Unit	27.37	0.1	0.1	7.557	15
	Fluotrimazole	31251-03-3	FALSE	310.9	Unit	233	Unit	27.37	0.1	0.1	7.557	15
	Haloxyfop-2-ethoxyethyl	87237-48-7	FALSE	302.2	Unit	76.9	Unit	27.4	0.1	0.1	8.05092	40
	Haloxyfop-2-ethoxyethyl	87237-48-7	FALSE	302.2	Unit	274	Unit	27.4	0.1	0.1	8.05092	20
	2-Ethylhexyl diphenyl phosphate	1241-94-7	FALSE	251.1	Unit	77	Unit	27.53	0.1	0.1	8.30162	35
	2-Ethylhexyl diphenyl phosphate	1241-94-7	FALSE	251.1	Unit	51	Unit	27.53	0.1	0.1	8.30162	40
	Nitralin	4726-14-1	FALSE	315.9	Unit	274	Unit	27.545	0.2	0.33	8.51271	5
	Nitralin	4726-14-1	FALSE	274.1	Unit	169	Unit	27.545	0.2	0.33	8.51271	10
	Dinocap II	999300-45-4	FALSE	69	Unit	39.1	Unit	27.56	0.1	0.1	8.13581	25
	Dinocap II	999300-45-4	FALSE	69	Unit	41.1	Unit	27.56	0.1	0.1	8.13581	10
	Pyrethrin V	999060-05-9	FALSE	133	Unit	105	Unit	27.61	0.1	0.1	7.75888	15
	Pyrethrin V	999060-05-9	FALSE	123.1	Unit	81	Unit	27.61	0.1	0.1	7.75888	5
	Fenamiphos-sulfoxide	31972-43-7	FALSE	304.1	Unit	79.9	Unit	27.62	0.1	0.1	7.44967	35
	Fenamiphos-sulfoxide	31972-43-7	FALSE	196	Unit	93	Unit	27.62	0.1	0.1	7.44967	25
	Pyrifluquinazon	337458-27-2	FALSE	316	Unit	314.9	Unit	27.63	0.1	0.1	7.44967	15
	Pyrifluquinazon	337458-27-2	FALSE	315	Unit	245.8	Unit	27.63	0.1	0.1	7.44967	25
	Mefenpyr-diethyl	135590-91-9	FALSE	253	Unit	189	Unit	27.64	0.1	0.1	7.24481	30
	Mefenpyr-diethyl	135590-91-9	FALSE	253	Unit	190	Unit	27.64	0.1	0.1	7.24481	20
	Fenpiclonil	74738-17-3	FALSE	236	Unit	174.1	Unit	27.69	0.1	0.1	7.00409	20
	Fenpiclonil	74738-17-3	FALSE	236	Unit	201.2	Unit	27.69	0.1	0.1	7.00409	10
	Pyributicarb	88678-67-5	FALSE	165	Unit	108	Unit	27.72	0.1	0.1	6.87999	5
	Pyributicarb	88678-67-5	FALSE	108	Unit	93	Unit	27.72	0.1	0.1	6.87999	10
	Endrin ketone	53494-70-5	FALSE	316.9	Unit	101	Unit	27.727	0.22	0.31	6.87343	15
	Endrin ketone	53494-70-5	FALSE	147	Unit	111	Unit	27.727	0.22	0.31	6.87343	15
	Benzoylprop-ethyl	22212-55-1	FALSE	105	Unit	51.1	Unit	27.74	0.25	0.1	6.88799	35
	Benzoylprop-ethyl	22212-55-1	FALSE	105	Unit	77.1	Unit	27.74	0.25	0.1	6.88799	15
	Benz[a]anthracene	56-55-3	FALSE	228.1	Unit	226.1	Unit	27.765	0.2	0.2	6.40381	30
	Benz[a]anthracene	56-55-3	FALSE	114	Unit	101.1	Unit	27.765	0.2	0.2	6.40381	10
	Ethylhexyl hexyl phthalate, 2-	75673-16-4	FALSE	149	Unit	65	Unit	27.77	0.1	0.1	6.79724	25
	Ethylhexyl hexyl phthalate, 2-	75673-16-4	FALSE	149	Unit	93	Unit	27.77	0.1	0.1	6.79724	20
	Iprodione	36734-19-7	FALSE	243.9	Unit	187	Unit	27.8	0.1	0.1	6.65929	5
	Iprodione	36734-19-7	FALSE	187	Unit	124	Unit	27.8	0.1	0.1	6.65929	25
	Fenamiphos sulfone	31972-44-8	FALSE	319.8	Unit	292	Unit	27.89	0.1	0.1	6.31239	10
	Fenamiphos sulfone	31972-44-8	FALSE	171	Unit	107	Unit	27.89	0.1	0.1	6.31239	5
	Bromuconazole I	116255-48-2	FALSE	173	Unit	109	Unit	27.9	0.1	0.1	6.31529	30
	Bromuconazole I	116255-48-2	FALSE	173	Unit	145	Unit	27.9	0.1	0.1	6.31529	15
	Pyridaphenthion	119-12-0	FALSE	340	Unit	199	Unit	27.95	0.1	0.1	6.6614	5
	Pyridaphenthion	119-12-0	FALSE	204	Unit	203.1	Unit	27.95	0.1	0.1	6.6614	5
	Phosmet	732-11-6	FALSE	160	Unit	77	Unit	28	0.29	0.37	8.33	30
	Phosmet	732-11-6	FALSE	160	Unit	132.96	Unit	28	0.29	0.37	8.33	15
	Menazon	78-57-9	FALSE	156	Unit	68	Unit	28.01	0.1	0.1	6.33652	25
	Menazon	78-57-9	FALSE	156	Unit	89	Unit	28.01	0.1	0.1	6.33652	15
	Chrysene	218-01-9	FALSE	228.1	Unit	226.1	Unit	28.015	0.22	0.4	6.33652	30
	Chrysene	218-01-9	FALSE	113.1	Unit	112.1	Unit	28.015	0.22	0.4	6.33652	10
	Tetramethrin I	7696-12-0	FALSE	164	Unit	77.1	Unit	28.04	0.1	0.2	6.21889	25
	Tetramethrin I	7696-12-0	FALSE	164	Unit	107.1	Unit	28.04	0.1	0.2	6.21889	10
	Bromopropylate	18181-80-1	FALSE	185	Unit	157	Unit	28.1	0.1	0.1	6.24653	15
	Bromopropylate	18181-80-1	FALSE	183	Unit	155	Unit	28.1	0.1	0.1	6.24653	15
	Carbosulfan	55285-14-8	FALSE	164	Unit	149	Unit	28.12	0.1	0.1	6.07057	10
	Carbosulfan	55285-14-8	FALSE	118	Unit	76	Unit	28.12	0.1	0.1	6.07057	5
	EPN	2104-64-5	FALSE	157	Unit	77	Unit	28.165	0.24	0.44	8.33	30
	EPN	2104-64-5	FALSE	185	Unit	156.93	Unit	28.165	0.24	0.44	8.33	10
	Methylenebis(2-chloroaniline), 4,4'-	101-14-4	FALSE	265.9	Unit	231.1	Unit	28.21	0.1	0.1	5.84098	15
	Methylenebis(2-chloroaniline), 4,4'-	101-14-4	FALSE	231.1	Unit	195.1	Unit	28.21	0.1	0.1	5.84098	20
	Bis(2-n-butoxyethyl) phthalate	117-83-9	FALSE	149	Unit	65	Unit	28.22	0.17	0.35	5.66423	25
	Bis(2-n-butoxyethyl) phthalate	117-83-9	FALSE	149	Unit	93	Unit	28.22	0.17	0.35	5.66423	15
	Tris(2-ethylhexyl) phosphate	78-42-2	FALSE	99	Unit	80.5	Unit	28.241	0.23	0.49	6.33652	25
	Tris(2-ethylhexyl) phosphate	78-42-2	FALSE	112	Unit	56.4	Unit	28.241	0.23	0.49	6.33652	5
	Picolinafen	137641-05-5	FALSE	376	Unit	238.1	Unit	28.27	0.1	0.1	5.50131	20
	Picolinafen	137641-05-5	FALSE	376	Unit	239.1	Unit	28.27	0.1	0.1	5.50131	10
	Tetramethrin II {CAS # 7696-12-0}	999050-03-2	FALSE	164	Unit	77.1	Unit	28.29	0.1	0.1	5.16247	25
	Tetramethrin II {CAS # 7696-12-0}	999050-03-2	FALSE	164	Unit	107.1	Unit	28.29	0.1	0.1	5.16247	10
	Bifenthrin	82657-04-3	FALSE	181.2	Unit	165.2	Unit	28.32	0.1	0.1	4.77229	25
	Bifenthrin	82657-04-3	FALSE	181.2	Unit	166.2	Unit	28.32	0.1	0.1	4.77229	10
	Piperophos	24151-93-7	FALSE	320	Unit	122	Unit	28.34	0.1	0.1	4.5945	10
	Piperophos	24151-93-7	FALSE	140	Unit	98.1	Unit	28.34	0.1	0.1	4.5945	10
	Cloquintocet-mexyl	99607-70-2	FALSE	192	Unit	162	Unit	28.35	0.1	0.1	4.5945	25
	Cloquintocet-mexyl	99607-70-2	FALSE	192	Unit	190	Unit	28.35	0.1	0.1	4.5945	15
	Benzyladenine	1214-39-7	FALSE	224.9	Unit	105.9	Unit	28.38	0.1	0.1	4.39435	10
	Benzyladenine	1214-39-7	FALSE	106	Unit	79	Unit	28.38	0.1	0.1	4.39435	10
	Methoxychlor, p,p'-	72-43-5	FALSE	227	Unit	141.1	Unit	28.38	0.1	0.1	4.34971	40
	Methoxychlor, p,p'-	72-43-5	FALSE	227	Unit	169.1	Unit	28.38	0.1	0.1	4.34971	25
	Dicofol, p, p'-	115-32-2	FALSE	183.9	Unit	155	Unit	28.41	0.1	0.1	4.30776	30
	Dicofol, p, p'-	115-32-2	FALSE	183.9	Unit	169.3	Unit	28.41	0.1	0.1	4.30776	5
	Dinocap III	999300-45-5	FALSE	69	Unit	39.1	Unit	28.41	0.1	0.1	4.30776	25
	Dinocap III	999300-45-5	FALSE	69	Unit	41.1	Unit	28.41	0.1	0.1	4.30776	10
	Phenkapton	2275-14-1	FALSE	121	Unit	47	Unit	28.42	0.1	0.1	4.30776	40
	Phenkapton	2275-14-1	FALSE	121	Unit	65	Unit	28.42	0.1	0.1	4.30776	10
	Fenpropathrin	39515-41-8	FALSE	207.9	Unit	181	Unit	28.51	0.1	0.1	4.83514	5
	Fenpropathrin	39515-41-8	FALSE	181.1	Unit	152.1	Unit	28.51	0.1	0.1	4.83514	25
	Aminoanthraquinone, 2-	117-79-3	FALSE	223.1	Unit	195	Unit	28.72	0.1	0.1	5.5377	15
	Aminoanthraquinone, 2-	117-79-3	FALSE	223.1	Unit	167	Unit	28.72	0.1	0.1	5.5377	20
	Bifenox	42576-02-3	FALSE	340.9	Unit	309.9	Unit	28.76	0.1	0.1	5.66379	10
	Bifenox	42576-02-3	FALSE	189.1	Unit	126	Unit	28.76	0.1	0.1	5.66379	20
	Bromuconazole II {CAS # 116255-48-2}	999010-03-6	FALSE	173	Unit	109	Unit	28.78	0.2	0.1	5.93262	30
	Bromuconazole II {CAS # 116255-48-2}	999010-03-6	FALSE	173	Unit	145	Unit	28.78	0.2	0.1	5.93262	15
	PCB180	35065-29-3	FALSE	395.8	Unit	325.8	Unit	28.826	0.21	0.49	8.33	40
	PCB180	35065-29-3	FALSE	395.8	Unit	360.8	Unit	28.826	0.21	0.49	8.33	20
	Anilofos	64249-01-0	FALSE	225.9	Unit	184	Unit	28.83	0.2	0.1	6.87724	5
	Anilofos	64249-01-0	FALSE	225.9	Unit	157	Unit	28.83	0.2	0.1	6.87724	10
	Fenchlorazole-ethyl	103112-35-2	FALSE	330.7	Unit	211.9	Unit	28.83	0.1	0.1	6.87724	10
	Fenchlorazole-ethyl	103112-35-2	FALSE	158.9	Unit	124	Unit	28.83	0.1	0.1	6.87724	10
	Clomeprop	84496-56-0	FALSE	120.1	Unit	51	Unit	28.88	0.1	0.25	7.17021	40
	Clomeprop	84496-56-0	FALSE	120.1	Unit	77	Unit	28.88	0.1	0.25	7.17021	20
	Dicyclohexyl phthalate	84-61-7	FALSE	167	Unit	149	Unit	28.9	0.17	0.35	8.25452	5
	Dicyclohexyl phthalate	84-61-7	FALSE	149	Unit	65	Unit	28.9	0.17	0.35	8.25452	25
	PBDE47	5436-43-1	FALSE	325.9	Unit	218.9	Unit	28.906	0.22	0.47	4.83514	40
	PBDE47	5436-43-1	FALSE	485.7	Unit	325.87	Unit	28.906	0.22	0.47	4.83514	30
	Cyenopyrafen	560121-52-0	FALSE	309.1	Unit	184	Unit	28.96	0.1	0.1	11.6279	20
	Cyenopyrafen	560121-52-0	FALSE	309.1	Unit	294.1	Unit	28.96	0.1	0.1	11.6279	10
	Phenothrin I	26002-80-2	FALSE	183	Unit	155.1	Unit	29.04	0.1	0.1	14.6381	5
	Phenothrin I	26002-80-2	FALSE	122.9	Unit	81.1	Unit	29.04	0.1	0.1	14.6381	5
	Tetradifon	116-29-0	FALSE	226.9	Unit	199	Unit	29.055	0.21	0.44	14.6381	15
	Tetradifon	116-29-0	FALSE	158.9	Unit	131	Unit	29.055	0.21	0.44	14.6381	10
	Furametpyr	123572-88-3	FALSE	290.9	Unit	156.9	Unit	29.19	0.1	0.1	12.4323	20
	Furametpyr	123572-88-3	FALSE	156.9	Unit	76	Unit	29.19	0.1	0.1	12.4323	20
	Phenothrin II {CAS # 26002-80-2}	999034-03-6	FALSE	182.9	Unit	168.1	Unit	29.23	0.1	0.1	11.0189	10
	Phenothrin II {CAS # 26002-80-2}	999034-03-6	FALSE	122.9	Unit	81.1	Unit	29.23	0.1	0.1	11.0189	5
	Flurtamone	96525-23-4	FALSE	332.7	Unit	120	Unit	29.31	0.1	0.1	9.33125	15
	Flurtamone	96525-23-4	FALSE	199	Unit	157.1	Unit	29.31	0.1	0.1	9.33125	20
	Bis(2-ethylhexyl) phthalate	117-81-7	FALSE	167	Unit	148.97	Unit	29.32	0.22	0.49	8.33	10
	Bis(2-ethylhexyl) phthalate	117-81-7	FALSE	149	Unit	65	Unit	29.32	0.22	0.49	8.33	30
	Azinphos-methyl	86-50-0	FALSE	160	Unit	132.1	Unit	29.36	0.1	0.1	9.17122	5
	Azinphos-methyl	86-50-0	FALSE	160	Unit	77	Unit	29.36	0.1	0.1	9.17122	20
	Phosalone	2310-17-0	FALSE	182.1	Unit	110.97	Unit	29.416	0.24	0.27	8.33	20
	Phosalone	2310-17-0	FALSE	182.1	Unit	74.94	Unit	29.416	0.24	0.27	8.33	45
	Fluxapyroxad	907204-31-3	FALSE	222	Unit	152.9	Unit	29.42	0.1	0.1	10.8396	15
	Fluxapyroxad	907204-31-3	FALSE	153	Unit	125.9	Unit	29.42	0.1	0.1	10.8396	25
	Pentoxazone	110956-75-7	FALSE	286.8	Unit	69.9	Unit	29.44	0.1	0.1	11.6672	10
	Pentoxazone	110956-75-7	FALSE	284.8	Unit	69.9	Unit	29.44	0.1	0.1	11.6672	10
	Leptophos	21609-90-5	FALSE	171	Unit	77.1	Unit	29.46	0.2	0.1	12.3604	15
	Leptophos	21609-90-5	FALSE	154.9	Unit	77.1	Unit	29.46	0.2	0.1	12.3604	15
	Mirex	2385-85-5	FALSE	271.8	Unit	236.8	Unit	29.659	0.26	0.49	15.0465	20
	Mirex	2385-85-5	FALSE	236.9	Unit	142.9	Unit	29.659	0.26	0.49	15.0465	30
	Benthiavalicarb-isopropyl	177406-68-7	FALSE	180	Unit	83	Unit	29.72	0.1	0.1	13.7913	30
	Benthiavalicarb-isopropyl	177406-68-7	FALSE	180	Unit	127	Unit	29.72	0.1	0.1	13.7913	20
	Cyhalofop-butyl	122008-85-9	FALSE	256.2	Unit	120.1	Unit	29.83	0.2	0.1	11.4707	10
	Cyhalofop-butyl	122008-85-9	FALSE	120.1	Unit	91	Unit	29.83	0.2	0.1	11.4707	15
	Tralkoxydim	87820-88-0	FALSE	137	Unit	57	Unit	29.84	0.25	0.1	11.4707	10
	Tralkoxydim	87820-88-0	FALSE	109	Unit	57	Unit	29.84	0.25	0.1	11.4707	5
	Ipconazole	125225-28-7	FALSE	125	Unit	89	Unit	30.08	0.2	0.1	16.1878	20
	Ipconazole	125225-28-7	FALSE	125	Unit	99	Unit	30.08	0.2	0.1	16.1878	20
	Naproanilide	52570-16-8	FALSE	171	Unit	128	Unit	30.24	0.1	0.1	11.0579	20
	Naproanilide	52570-16-8	FALSE	143.9	Unit	115	Unit	30.24	0.1	0.1	11.0579	25
	Cyhalothrin (Gamma)	76703-62-3	FALSE	197	Unit	141.1	Unit	30.27	0.1	0.1	10.1377	10
	Cyhalothrin (Gamma)	76703-62-3	FALSE	181.2	Unit	152.1	Unit	30.27	0.1	0.1	10.1377	25
	Cyhalothrin (Lambda)	91465-08-6	FALSE	208.1	Unit	181.1	Unit	30.27	0.1	0.1	10.1377	10
	Cyhalothrin (Lambda)	91465-08-6	FALSE	181.1	Unit	152.1	Unit	30.27	0.1	0.1	10.1377	30
	Ioxynil octanoate	3861-47-0	FALSE	370.8	Unit	116.8	Unit	30.31	0.1	0.1	11.1291	25
	Ioxynil octanoate	3861-47-0	FALSE	126.9	Unit	57.1	Unit	30.31	0.1	0.1	11.1291	5
	Lactofen	77501-63-4	FALSE	343.8	Unit	222.9	Unit	30.39	0.1	0.1	13.6271	15
	Lactofen	77501-63-4	FALSE	343.8	Unit	299.9	Unit	30.39	0.1	0.1	13.6271	10
	Trifenmorph	1420-06-0	FALSE	243	Unit	165.2	Unit	30.41	0.1	0.1	20.2848	20
	Trifenmorph	1420-06-0	FALSE	243	Unit	228.2	Unit	30.41	0.1	0.1	20.2848	20
	Azinphos-ethyl	2642-71-9	FALSE	160	Unit	77.1	Unit	30.63	0.1	0.1	18.0367	20
	Azinphos-ethyl	2642-71-9	FALSE	132	Unit	77.1	Unit	30.63	0.1	0.1	18.0367	15
	Pyriftalid	135186-78-6	FALSE	318	Unit	274	Unit	30.66	0.1	0.1	14.3369	10
	Pyriftalid	135186-78-6	FALSE	274	Unit	273	Unit	30.66	0.1	0.1	14.3369	10
	Acrinathrin	101007-06-1	FALSE	207.8	Unit	181.1	Unit	30.7	0.1	0.1	13.3864	10
	Acrinathrin	101007-06-1	FALSE	181	Unit	152	Unit	30.7	0.1	0.1	13.3864	30
	Pyrazophos	13457-18-6	FALSE	221.1	Unit	193	Unit	30.704	0.26	0.41	8.33	15
	Pyrazophos	13457-18-6	FALSE	221.1	Unit	148.96	Unit	30.704	0.26	0.41	8.33	20
	Fluoroglycofen-ethyl	77501-90-7	FALSE	343.8	Unit	222.8	Unit	30.76	0.1	0.1	12.249	15
	Fluoroglycofen-ethyl	77501-90-7	FALSE	343.8	Unit	299.8	Unit	30.76	0.1	0.1	12.249	10
	Isoxaben	82558-50-7	FALSE	165	Unit	107	Unit	30.82	0.1	0.1	13.6866	25
	Isoxaben	82558-50-7	FALSE	165	Unit	150	Unit	30.82	0.1	0.1	13.6866	15
	Dialifos	10311-84-9	FALSE	208	Unit	89	Unit	30.87	0.1	0.1	14.429	25
	Dialifos	10311-84-9	FALSE	173	Unit	104	Unit	30.87	0.1	0.1	14.429	10
	Pyraclofos	77458-01-6	FALSE	194	Unit	138	Unit	30.87	0.1	0.1	14.429	15
	Pyraclofos	77458-01-6	FALSE	138.9	Unit	97	Unit	30.87	0.1	0.1	14.429	5
	Pyraclofos	77458-01-6	FALSE	194	Unit	137.86	Unit	30.913	0.18	0.18	16.67	25
	Pyraclofos	77458-01-6	FALSE	194	Unit	112.1	Unit	30.913	0.18	0.18	16.67	30
	Metrafenone	220899-03-6	FALSE	394.8	Unit	364.8	Unit	30.98	0.1	0.1	16.4945	15
	Metrafenone	220899-03-6	FALSE	208.9	Unit	166	Unit	30.98	0.1	0.1	16.4945	10
	Fenoxaprop-P-ethyl	71283-80-2	FALSE	360.8	Unit	287.8	Unit	31.03	0.1	0.1	17.3131	10
	Fenoxaprop-P-ethyl	71283-80-2	FALSE	287.8	Unit	90.9	Unit	31.03	0.1	0.1	17.3131	20
	Isopyrazam	881685-58-1	FALSE	159	Unit	42.1	Unit	31.03	0.1	0.1	17.0138	25
	Isopyrazam	881685-58-1	FALSE	159	Unit	139	Unit	31.03	0.1	0.1	17.0138	10
	Fenoxaprop-ethyl	66441-23-4	FALSE	360.9	Unit	288	Unit	31.04	0.1	0.1	17.5746	10
	Fenoxaprop-ethyl	66441-23-4	FALSE	288	Unit	90.9	Unit	31.04	0.1	0.1	17.5746	20
	Cyphenothrin I	39515-40-7	FALSE	181	Unit	152.1	Unit	31.1	0.1	0.1	21.5979	25
	Cyphenothrin I	39515-40-7	FALSE	123	Unit	81.1	Unit	31.1	0.1	0.1	21.5979	5
	Cyphenothrin II {CAS # 39515-40-7}	999011-03-9	FALSE	181	Unit	152.1	Unit	31.19	0.1	0.1	21.2046	25
	Cyphenothrin II {CAS # 39515-40-7}	999011-03-9	FALSE	123	Unit	81.1	Unit	31.19	0.1	0.1	21.2046	5
	Octocrylene	6197-30-4	FALSE	248	Unit	232.2	Unit	31.28	0.17	0.39	8.89	10
	Octocrylene	6197-30-4	FALSE	248	Unit	203.9	Unit	31.28	0.17	0.39	8.89	30
	Oryzalin	19044-88-3	FALSE	316.8	Unit	274.9	Unit	31.49	0.1	0.1	11.2024	5
	Oryzalin	19044-88-3	FALSE	275	Unit	217	Unit	31.49	0.1	0.1	11.2024	5
	Coumatetralyl	5836-29-3	FALSE	130.1	Unit	115.1	Unit	31.5	0.2	0.2	11.046	20
	Coumatetralyl	5836-29-3	FALSE	121.1	Unit	65.1	Unit	31.5	0.2	0.2	11.046	15
	PBDE99	60348-60-9	FALSE	563.7	Unit	403.77	Unit	31.967	0.23	0.55	11.11	30
	PBDE99	60348-60-9	FALSE	403.8	Unit	296.83	Unit	31.967	0.23	0.55	11.11	40
	Coumaphos	56-72-4	FALSE	361.9	Unit	109	Unit	31.98	0.1	0.1	11.7355	15
	Coumaphos	56-72-4	FALSE	210	Unit	182	Unit	31.98	0.1	0.1	11.7355	10
	Di-n-octyl phthalate	117-84-0	FALSE	149	Unit	65	Unit	32.06	0.21	0.39	16.67	30
	Di-n-octyl phthalate	117-84-0	FALSE	149	Unit	93	Unit	32.06	0.21	0.39	13.5828	20
	PCB195	52663-78-2	FALSE	429	Unit	361.9	Unit	32.2	0.24	0.62	11.7355	45
	PCB195	52663-78-2	FALSE	428	Unit	362.2	Unit	32.2	0.24	0.62	11.7355	45
	Dioxathion	78-34-2	FALSE	152.9	Unit	96.9	Unit	32.21	0.1	0.1	18.6763	10
	Dioxathion	78-34-2	FALSE	124.9	Unit	96.9	Unit	32.21	0.1	0.1	18.6763	5
	Tri-p-tolyl phosphate	78-32-0	FALSE	366.9	Unit	90.8	Unit	32.22	0.1	0.1	21.4489	30
	Tri-p-tolyl phosphate	78-32-0	FALSE	366.9	Unit	196.9	Unit	32.22	0.1	0.1	21.4489	20
	Benzo[b]fluoranthene	205-99-2	FALSE	252.1	Unit	250.1	Unit	32.55	0.25	0.15	8.33	50
	Benzo[b]fluoranthene	205-99-2	FALSE	252.1	Unit	226.03	Unit	32.55	0.25	0.15	8.33	45
	Benzo[j]fluoranthene	205-82-3	FALSE	252.1	Unit	250.1	Unit	32.65	0.1	0.1	10.2921	30
	Benzo[j]fluoranthene	205-82-3	FALSE	126.1	Unit	113.1	Unit	32.65	0.1	0.1	10.2921	10
	Cafenstrole	125306-83-4	FALSE	188.1	Unit	119.1	Unit	32.65	0.1	0.25	10.8031	25
	Cafenstrole	125306-83-4	FALSE	100.1	Unit	72	Unit	32.65	0.1	0.25	10.8031	5
	Amisulbrom	348635-87-0	FALSE	227.9	Unit	147	Unit	32.66	0.1	0.1	10.8031	15
	Amisulbrom	348635-87-0	FALSE	225.9	Unit	147	Unit	32.66	0.1	0.1	10.8031	15
	Benzo[k]fluoranthene	207-08-9	FALSE	252.1	Unit	250.1	Unit	32.68	0.22	0.4	10.2921	30
	Benzo[k]fluoranthene	207-08-9	FALSE	250.1	Unit	224	Unit	32.68	0.22	0.4	10.2921	30
	Dimethylbenz[a]anthracene, 7,12-	57-97-6	FALSE	256.1	Unit	241.1	Unit	32.73	0.1	0.1	10.9102	15
	Dimethylbenz[a]anthracene, 7,12-	57-97-6	FALSE	241.1	Unit	239.1	Unit	32.73	0.1	0.1	10.9102	25
	Cyfluthrin I	68359-37-5	FALSE	162.9	Unit	90.9	Unit	32.78	0.1	0.25	17.8011	15
	Cyfluthrin I	68359-37-5	FALSE	162.9	Unit	127	Unit	32.78	0.1	0.25	17.8011	5
	PBDE100	189084-64-8	FALSE	563.7	Unit	403.7	Unit	32.809	0.23	0.48	11.11	30
	PBDE100	189084-64-8	FALSE	403.8	Unit	296.83	Unit	32.809	0.23	0.48	11.11	45
	Cyfluthrin II {CAS # 68359-37-5}	999028-03-4	FALSE	162.9	Unit	90.9	Unit	32.96	0.1	0.1	57.5233	15
	Cyfluthrin II {CAS # 68359-37-5}	999028-03-4	FALSE	162.9	Unit	127	Unit	32.96	0.1	0.1	57.5233	5
	Cyfluthrin III {CAS # 68359-37-5}	999029-03-7	FALSE	162.9	Unit	90.9	Unit	33.11	0.1	0.1	45.5778	15
	Cyfluthrin III {CAS # 68359-37-5}	999029-03-7	FALSE	162.9	Unit	127	Unit	33.11	0.1	0.1	45.5778	5
	Cyfluthrin IV {CAS # 68359-37-5}	999030-03-4	FALSE	162.9	Unit	90.9	Unit	33.19	0.1	0.1	28.0099	15
	Cyfluthrin IV {CAS # 68359-37-5}	999030-03-4	FALSE	162.9	Unit	127	Unit	33.19	0.1	0.1	28.0099	5
	Cypermethrin I	52315-07-8	FALSE	163	Unit	91	Unit	33.29	0.1	0.1	22.0782	10
	Cypermethrin I	52315-07-8	FALSE	163	Unit	127	Unit	33.29	0.1	0.1	22.0782	5
	Halfenprox	111872-58-3	FALSE	265	Unit	115.1	Unit	33.44	0.1	0.1	18.9601	20
	Halfenprox	111872-58-3	FALSE	262.9	Unit	169	Unit	33.44	0.1	0.1	18.9601	20
	Cypermethrin II {CAS # 52315-07-8}	999031-03-7	FALSE	163.1	Unit	91	Unit	33.49	0.1	0.1	17.6679	15
	Cypermethrin II {CAS # 52315-07-8}	999031-03-7	FALSE	163.1	Unit	127.1	Unit	33.49	0.1	0.1	17.6679	5
	Cypermethrin, beta- {CAS# 67375-30-8)	999075-30-8	FALSE	181	Unit	152	Unit	33.55	0.1	0.1	15.1581	30
	Cypermethrin, beta- {CAS# 67375-30-8)	999075-30-8	FALSE	163	Unit	91	Unit	33.55	0.1	0.1	15.1581	15
	Benzo[e]pyrene	192-97-2	FALSE	252.1	Unit	250.1	Unit	33.6	0.1	0.1	15.2678	30
	Benzo[e]pyrene	192-97-2	FALSE	126.1	Unit	113.1	Unit	33.6	0.1	0.1	15.2678	10
	Quizalofop-ethyl	76578-14-8	FALSE	371.8	Unit	298.9	Unit	33.6	0.1	0.1	15.2678	10
	Quizalofop-ethyl	76578-14-8	FALSE	163	Unit	136	Unit	33.6	0.1	0.1	15.2678	10
	Cypermethrin III {CAS # 52315-07-8}	999033-03-3	FALSE	163.1	Unit	91	Unit	33.63	0.1	0.1	15.8334	15
	Cypermethrin III {CAS # 52315-07-8}	999033-03-3	FALSE	163.1	Unit	127.1	Unit	33.63	0.1	0.1	15.8334	5
	Cypermethrin, alpha-	67375-30-8	FALSE	163	Unit	91	Unit	33.63	0.1	0.1	17.0172	15
	Cypermethrin, alpha-	67375-30-8	FALSE	163	Unit	127	Unit	33.63	0.1	0.1	17.0172	5
	Cypermethrin IV {CAS # 52315-07-8}	999031-03-5	FALSE	163.1	Unit	91	Unit	33.7	0.1	0.1	17.9123	15
	Cypermethrin IV {CAS # 52315-07-8}	999031-03-5	FALSE	163.1	Unit	127.1	Unit	33.7	0.1	0.1	17.9123	5
	Benzo[a]pyrene	50-32-8	FALSE	252.1	Unit	250.1	Unit	33.78	0.25	0.52	8.33	50
	Benzo[a]pyrene	50-32-8	FALSE	252.1	Unit	226.07	Unit	33.78	0.25	0.52	8.33	45
	Flucythrinate I	70124-77-5	FALSE	198.9	Unit	157	Unit	33.81	0.1	0.1	23.7744	10
	Flucythrinate I	70124-77-5	FALSE	156.9	Unit	107.1	Unit	33.81	0.1	0.1	23.7744	15
	Ethofenprox	80844-07-1	FALSE	163	Unit	107.1	Unit	33.91	0.1	0.1	24.9185	20
	Ethofenprox	80844-07-1	FALSE	163	Unit	135.1	Unit	33.91	0.1	0.1	24.9185	10
	Acequinocyl	57960-19-7	FALSE	341.9	Unit	187.9	Unit	33.94	0.1	0.1	22.8268	15
	Acequinocyl	57960-19-7	FALSE	189	Unit	115	Unit	33.94	0.1	0.1	22.8268	25
	Pyridalyl	179101-81-6	FALSE	204	Unit	148	Unit	33.97	0.1	0.1	24.9093	25
	Pyridalyl	179101-81-6	FALSE	164	Unit	146	Unit	33.97	0.1	0.1	24.9093	15
	Perylene	198-55-0	FALSE	252.1	Unit	250.1	Unit	34.13	0.1	0.1	32.3846	30
	Perylene	198-55-0	FALSE	126	Unit	125.1	Unit	34.13	0.1	0.1	32.3846	10
	Flucythrinate II {CAS # 70124-77-5}	999042-03-4	FALSE	198.9	Unit	157	Unit	34.19	0.1	0.1	30.2775	10
	Flucythrinate II {CAS # 70124-77-5}	999042-03-4	FALSE	156.9	Unit	107.1	Unit	34.19	0.1	0.1	30.2775	10
	Silafluofen	105024-66-6	FALSE	286	Unit	258.1	Unit	34.22	0.1	0.1	34.4006	10
	Silafluofen	105024-66-6	FALSE	179.2	Unit	151.1	Unit	34.22	0.1	0.1	34.4006	10
	Fluridone	59756-60-4	FALSE	328.9	Unit	328.1	Unit	34.54	0.1	0.1	99.1236	15
	Fluridone	59756-60-4	FALSE	328	Unit	258.9	Unit	34.54	0.1	0.1	99.1236	30
	Dinonyl phthalate	84-76-4	FALSE	149	Unit	65	Unit	34.76	0.23	0.39	16.67	30
	Dinonyl phthalate	84-76-4	FALSE	149	Unit	93	Unit	34.76	0.23	0.39	16.67	20
	Pyrimidifen	105779-78-0	FALSE	186.1	Unit	171.1	Unit	34.77	0.1	0.1	43.5736	20
	Pyrimidifen	105779-78-0	FALSE	184.1	Unit	169.1	Unit	34.77	0.1	0.1	43.5736	15
	Pyridate	55512-33-9	FALSE	207.2	Unit	104	Unit	34.81	0.1	0.1	40.792	15
	Pyridate	55512-33-9	FALSE	205.2	Unit	102	Unit	34.81	0.1	0.1	40.792	30
	Diphacinone	82-66-6	FALSE	173.1	Unit	77.1	Unit	35.06	0.1	0.1	28.1021	20
	Diphacinone	82-66-6	FALSE	173.1	Unit	89	Unit	35.06	0.1	0.1	28.1021	25
	Fenvalerate I	51630-58-1	FALSE	208.9	Unit	141.1	Unit	35.1	0.1	0.1	22.0815	15
	Fenvalerate I	51630-58-1	FALSE	167	Unit	125.1	Unit	35.1	0.1	0.1	22.0815	5
	2,2',4,4',5,5'-hexabromobiphenyl	59080-40-9	FALSE	467.6	Unit	307.6	Unit	35.12	0.1	0.1	20.3947	35
	2,2',4,4',5,5'-hexabromobiphenyl	59080-40-9	FALSE	307.7	Unit	147.8	Unit	35.12	0.1	0.1	20.3947	30
	Flumioxazin	103361-09-7	FALSE	354	Unit	325.9	Unit	35.14	0.1	0.1	22.0665	5
	Flumioxazin	103361-09-7	FALSE	287	Unit	258.7	Unit	35.14	0.1	0.1	22.0665	15
	PBDE153	68631-49-2	FALSE	643.6	Unit	483.73	Unit	35.204	0.26	0.47	11.11	30
	PBDE153	68631-49-2	FALSE	483.7	Unit	376.7	Unit	35.204	0.26	0.47	11.11	45
	Methylcholanthrene, 3-	56-49-5	FALSE	268.1	Unit	252.1	Unit	35.4	0.1	0.1	28.0297	35
	Methylcholanthrene, 3-	56-49-5	FALSE	268.1	Unit	253.1	Unit	35.4	0.1	0.1	28.0297	15
	Esfenvalerate	66230-04-4	FALSE	181	Unit	152.1	Unit	35.5	0.1	0.1	18.7593	25
	Esfenvalerate	66230-04-4	FALSE	167	Unit	125.1	Unit	35.5	0.1	0.1	18.7593	10
	Fenvalerate II {CAS # 51630-58-1}	999041-03-1	FALSE	208.9	Unit	141.1	Unit	35.51	0.1	0.1	18.1738	15
	Fenvalerate II {CAS # 51630-58-1}	999041-03-1	FALSE	167	Unit	125.1	Unit	35.51	0.1	0.1	18.1738	5
	Fluvalinate I	69409-94-5	FALSE	250	Unit	55	Unit	35.51	0.1	0.1	18.1738	20
	Fluvalinate I	69409-94-5	FALSE	206	Unit	178.9	Unit	35.51	0.1	0.1	18.1738	15
	Fluvalinate-tau I	102851-06-9	FALSE	250	Unit	55	Unit	35.51	0.1	0.1	18.1738	40
	Fluvalinate-tau I	102851-06-9	FALSE	181	Unit	152	Unit	35.51	0.1	0.1	18.1738	40
	Fluvalinate-tau II {CAS # 102851-06-9}	999044-03-0	FALSE	250	Unit	55	Unit	35.64	0.1	0.1	18.617	40
	Fluvalinate-tau II {CAS # 102851-06-9}	999044-03-0	FALSE	181	Unit	152	Unit	35.64	0.1	0.1	18.617	40
	Fluvalinate II {CAS # 69409-94-5}	999003-10-0	FALSE	250	Unit	55	Unit	35.65	0.2	0.1	18.617	35
	Fluvalinate II {CAS # 69409-94-5}	999003-10-0	FALSE	206	Unit	178.9	Unit	35.65	0.2	0.1	18.617	5
	Deltamethrin II {CAS # 52918-63-5}	999918-63-6	FALSE	252.9	Unit	77	Unit	36.11	0.1	0.1	34.5293	30
	Deltamethrin II {CAS # 52918-63-5}	999918-63-6	FALSE	252.9	Unit	93	Unit	36.11	0.1	0.1	34.5293	15
	PBDE154	207122-15-4	FALSE	643.6	Unit	483.64	Unit	36.337	0.24	0.48	11.11	30
	PBDE154	207122-15-4	FALSE	483.7	Unit	374.64	Unit	36.337	0.24	0.48	11.11	45
	Deltamethrin	52918-63-5	FALSE	252.9	Unit	93	Unit	36.51	0.1	0.1	32.507	15
	Deltamethrin	52918-63-5	FALSE	181	Unit	152.1	Unit	36.51	0.1	0.1	32.507	25
	Flumiclorac-pentyl	87546-18-7	FALSE	107	Unit	77	Unit	36.8	0.1	0.1	34.2451	15
	Flumiclorac-pentyl	87546-18-7	FALSE	79	Unit	77	Unit	36.8	0.1	0.1	34.2451	10
	Tolfenpyrad	129558-76-5	FALSE	211.2	Unit	210.2	Unit	37.2	0.1	0.1	21.1811	10
	Tolfenpyrad	129558-76-5	FALSE	197.2	Unit	91.1	Unit	37.2	0.1	0.1	21.1811	20
	Dibenz[a,j]acridine	224-42-0	FALSE	279.1	Unit	277.1	Unit	37.41	0.1	0.1	38.0022	35
	Dibenz[a,j]acridine	224-42-0	FALSE	279.1	Unit	278.1	Unit	37.41	0.1	0.1	38.0022	25
	Dibenz[a,c]anthracene	215-58-7	FALSE	276.1	Unit	274.1	Unit	37.92	0.1	0.1	34.0742	35
	Dibenz[a,c]anthracene	215-58-7	FALSE	137.9	Unit	125.1	Unit	37.92	0.1	0.1	34.0742	10
	Imibenconazole	86598-92-7	FALSE	124.9	Unit	89	Unit	38.01	0.1	0.1	29.6487	20
	Imibenconazole	86598-92-7	FALSE	124.9	Unit	99	Unit	38.01	0.1	0.1	29.6487	20
	Dibenz[a,h]anthracene	53-70-3	FALSE	278.1	Unit	276.1	Unit	38.08	0.2	0.3	51.8065	35
	Dibenz[a,h]anthracene	53-70-3	FALSE	125	Unit	124.1	Unit	38.08	0.2	0.3	51.8065	10
	Cinidon-ethyl	142891-20-1	FALSE	357.8	Unit	330	Unit	38.4	0.1	0.1	99.083	10
	Cinidon-ethyl	142891-20-1	FALSE	329.8	Unit	302	Unit	38.4	0.1	0.1	99.083	20
	Benzo[g,h,i]perylene	191-24-2	FALSE	138	Unit	137	Unit	38.508	0.2	0.3	74.0308	15
	Benzo[g,h,i]perylene	191-24-2	FALSE	137	Unit	136	Unit	38.508	0.2	0.3	74.0308	15
	Fluthiacet-methyl	117337-19-6	FALSE	402.9	Unit	55.9	Unit	38.65	0.1	0.1	73.9034	20
	Fluthiacet-methyl	117337-19-6	FALSE	232	Unit	188	Unit	38.65	0.1	0.1	73.9034	10
	Indeno[1,2,3-cd]pyrene	193-39-5	FALSE	276.1	Unit	274.1	Unit	38.769	0.28	0.31	8.33	60
	Indeno[1,2,3-cd]pyrene	193-39-5	FALSE	274.1	Unit	272.03	Unit	38.769	0.28	0.31	8.33	50
	Kadethrin	58769-20-3	FALSE	171	Unit	128	Unit	39.22	0.1	0.2	60.2362	20
	Kadethrin	58769-20-3	FALSE	143	Unit	128	Unit	39.22	0.1	0.2	60.2362	10
	Propaquizafop	111479-05-1	FALSE	162.9	Unit	99.9	Unit	39.37	0.1	0.1	40.7867	25
	Propaquizafop	111479-05-1	FALSE	162.9	Unit	135.8	Unit	39.37	0.1	0.1	40.7867	10
	PBDE183	207122-16-5	FALSE	561.7	Unit	454.44	Unit	39.708	0.23	0.55	11.11	50
	PBDE183	207122-16-5	FALSE	721.6	Unit	561.43	Unit	39.708	0.23	0.55	11.11	30
				Notes: Two MRMs were targeted for each analyte. RT was lock using chlorpyrifos methyl at 18.11. CE was obtained on Agilent 7010B triple quadrupole

## Sheet: Table S4
Supplementary Table S4. The raw metabolome and exposome data for human milk in this study.
No.	Sample Name	Group	Sex	1,25-Dihydroxyvitamin D3	1-Methyladenine	1-Methyladenosine	1-Methylhistidine	11,12-Epoxyeicosatrienoic acid	11-HETE	12-HETE	13S-hydroxyoctadecadienoic acid	2-Arachidonylglycerol	2-Hydroxy-3-methylbutyric acid	2-Hydroxyglutarate	2-Keto-L-gluconate	2-Ketobutyric acid	2-Methylcitric acid	2-Octenoylcarnitine	2-Picolinic acid	2-Pyrocatechuic acid	20-Hydroxyeicosatetraenoic acid	24,25-Dihydrolanosterol	3-Hydroxy-cis-5-tetradecenoylcarnitine	3-Hydroxyhexadecanoylcarnitine	3-Hydroxyisovaleryl Carnitine	3-Hydroxylinoleylcarnitine	3-Hydroxyoleoylcarnitine	3-Phosphoglyceric acid	4,5-Dihydroorotic acid	4-Hydroxybenzoic acid	4-Hydroxyphenyllactic acid	4-Hydroxyphenylpyruvic acid	4-Pyridoxic acid	5-HETE	5-Methyltetrahydrofolic acid	5-Methylthioadenosine	6-Phosphogluconic acid	7-Dehydrocholesterol	7-Methylguanosine	9-Decenoylcarnitine	AICAR	Acetoacetic acid	Acetylcholine	Adenine	Adenosine	Adenosine diphosphate	Adenosine monophosphate	Adenosine phosphosulfate	Adipoylcarnitine
1	1701112_1a	Risk	F	2280000	1180000	93600000	3930000	75900	134000	73200	10900000	3600000	9810000	2180000	28700000	12900000	234000	21900000	1500000	12400000	357000	805000	497000	345000	15800000	6270000	151000	27000	72600	2890000	660000	2310000	4400000	462000	7460	70200000	39300	153000	2460000	2890000	82300000	20800000	162000	2370000	18100000	4610	2630000	1680	1390000
2	1714071_1a	Risk	F	2830000	251000	105000000	10600000	4230	43900	24600	2630000	552000	5870000	2060000	3910000	11000000	187000	42300000	980000	15900000	137000	503000	133000	176000	24400000	9650000	167000	83000	60200	2120000	1250000	2010000	6300000	103000	4440	25300000	48000	192000	552000	998000	23900000	15400000	413000	5600000	45300000	4010	7310000	2440	1240000
3	1716111_1a	Risk	F	3630000	317000	89200000	2040000	46500	120000	30800	28100000	5660000	3550000	2730000	1610000	18000000	146000	23900000	1320000	32600000	505000	1050000	155000	387000	13800000	3540000	176000	39600	75800	3110000	1170000	2410000	2610000	30000	42200	30800000	124000	261000	591000	1500000	242000000	19200000	124000	576000	5430000	893	3230000	3210	861000
4	1717111_1a	Risk	F	5460000	142000	84600000	2540000	120000	169000	76100	25800000	3060000	4890000	1680000	2430000	26800000	118000	56700000	1480000	30600000	484000	826000	249000	269000	30400000	7080000	104000	67400	57800	3930000	742000	2120000	4960000	453000	7950	21800000	121000	146000	1010000	6600000	22600000	39600000	59700	1410000	17000000	2030	1050000	6290	1360000
5	1719091_1a	Risk	F	1910000	4110000	61800000	10500000	86300	61800	68500	13000000	3410000	9860000	3120000	34400000	13100000	110000	7720000	1470000	4900000	477000	777000	196000	226000	37300000	14800000	298000	27200	113000	4030000	1140000	1580000	3660000	931000	20200	3940000	47400	150000	1010000	4260000	33100000	22000000	712000	15200000	41300000	2620	269000	3130	701000
6	1722031_1a	Risk	F	4290000	123000	85400000	14900000	57100	113000	52800	9160000	903000	3410000	2370000	2470000	11700000	179000	18000000	1180000	21100000	157000	719000	184000	161000	21700000	8250000	201000	38500	67700	1540000	797000	2110000	13100000	96000	9270	20800000	42100	252000	429000	2020000	38500000	17600000	1750000	12800000	198000000	18200	61000000	2000	798000
7	1730032_1a	Risk	F	1250000	212000	88300000	5130000	103000	38000	78700	9440000	3610000	3310000	1830000	2220000	11400000	151000	4160000	1190000	13500000	500000	716000	361000	353000	7200000	4610000	322000	29100	265000	2720000	503000	1930000	2780000	599000	12400	29800000	73700	128000	861000	1980000	79400000	17000000	167000	2440000	75700000	7800	16900000	3890	544000
8	1730102_1a	Risk	F	1510000	21900000	6950000	2290000	113000	180000	107000	24000000	3420000	10200000	3230000	5890000	9740000	214000	38300000	1470000	5400000	440000	711000	332000	251000	3350000	6040000	259000	31700	89900	3140000	626000	2000000	1730000	335000	24500	2340000	43900	161000	1180000	4590000	123000000	13400000	317000	2670000	33700000	3020	7320000	649	905000
9	1803051_1a	Risk	F	8320000	348000	90800000	6570000	13300	21500	22800	5240000	941000	2920000	2100000	2350000	12000000	186000	25200000	1210000	36500000	187000	938000	271000	143000	23300000	7040000	214000	64700	131000	1790000	1510000	1960000	15200000	79000	3470	20300000	33500	315000	488000	2770000	16100000	18500000	575000	3880000	125000000	3220	32300000	2180	963000
10	1810012_1a	Risk	F	1960000	258000	85800000	3250000	39200	107000	64100	23400000	1500000	6410000	1760000	1430000	11400000	136000	22500000	1320000	55500000	423000	722000	191000	287000	27800000	7590000	261000	19200	93400	2080000	435000	1930000	3540000	314000	644	45800000	99800	195000	787000	1770000	31900000	17800000	212000	3310000	18200000	276	1710000	13000	1010000
11	1818041_1a	Risk	F	2420000	373000	108000000	3660000	54300	86200	42600	7260000	982000	5470000	3800000	2960000	21300000	197000	18600000	1400000	30400000	418000	642000	235000	247000	31400000	11000000	160000	27700	99700	2490000	1660000	1880000	8680000	348000	2510	17900000	57500	265000	614000	3540000	21500000	31200000	842000	3680000	106000000	5430	3810000	321	1730000
12	1823043_1a	Risk	F	1650000	313000	95300000	17800000	105000	143000	70700	7900000	5150000	5050000	1610000	3030000	8850000	169000	19700000	1030000	11600000	427000	669000	392000	418000	15300000	1950000	281000	33700	89400	3250000	698000	2000000	8400000	380000	8030	22100000	38600	162000	4430000	2140000	210000000	13800000	192000	1560000	213000000	1730	3240000	2010	1070000
13	1510061_2b	TD	F	3550000	219000	103000000	34700000	254000	378000	147000	10400000	1640000	13100000	2300000	2410000	16200000	290000	12700000	1050000	24700000	1070000	565000	175000	180000	29700000	4880000	180000	31500	104000	2290000	1860000	2240000	10200000	624000	8610	9790000	40700	196000	692000	2910000	157000000	24800000	1960000	5920000	188000000	6640	33200000	4190	1330000
14	1531072_2b	TD	F	4780000	333000	108000000	24800000	13900	26300	22500	1860000	711000	6410000	2970000	3000000	15400000	163000	26100000	1130000	18600000	112000	626000	144000	155000	14200000	8570000	126000	36600	173000	1750000	927000	2400000	7480000	25100	4300	26300000	80900	261000	539000	3030000	32100000	25100000	1260000	12800000	176000000	2950	42200000	2330	1060000
15	1614103_1a	TD	F	3700000	25300000	34000000	2230000	67200	62700	31600	912000	4120	26300000	3550000	2440000	24200000	395000	69300000	1010000	10300000	219000	593000	384000	229000	56500000	6410000	210000	44700	44800	3750000	5650000	2310000	14700000	73400	7570	1110000	59300	231000	268000	7730000	43800000	19600000	275000	1440000	5330000	2640	446000	956	1720000
16	1619104_1a	TD	F	3910000	209000	91200000	9330000	41000	30900	20500	3900000	860000	6350000	1330000	4270000	17700000	206000	16600000	998000	16400000	110000	552000	189000	240000	21200000	11200000	148000	25600	99500	2350000	570000	2330000	7600000	85400	2310	43700000	57500	208000	1710000	1590000	235000000	24200000	332000	5450000	63400000	2060	1120000	2290	1020000
17	1701021_1a	TD	F	4330000	387000	101000000	25000000	12000	20000	7710	782000	399000	4370000	2720000	2550000	16400000	132000	16900000	787000	21700000	192000	462000	184000	204000	11300000	10200000	270000	84600	71300	3650000	910000	2280000	6720000	32100	2340	27400000	41700	197000	12500000	1860000	75800000	20300000	469000	3440000	49400000	5160	4770000	5150	1620000
18	1703052_1a	TD	F	1290000	404000	99000000	13500000	35300	32000	20200	14200000	3940000	4760000	2150000	3620000	10200000	132000	25200000	1550000	8350000	580000	695000	568000	321000	17800000	5890000	265000	51700	68500	3710000	513000	2290000	6390000	11400	55200	34100000	49000	158000	861000	2700000	48900000	12900000	2450000	4870000	48200000	4380	5370000	1660	886000
19	1703083_1a	TD	F	2170000	404000	81600000	6810000	24200	121000	36100	55200000	4130000	6140000	1700000	2050000	10200000	104000	18000000	1460000	36300000	400000	653000	238000	310000	13000000	8410000	323000	27000	64100	3880000	475000	2340000	3110000	17900	8370	64600000	42100	211000	589000	4010000	144000000	15000000	172000	2320000	27100000	5420	3430000	1840	1070000
20	1707071_1a	TD	F	3990000	200000	95600000	10700000	35900	51600	38500	7160000	958000	6920000	1310000	3230000	12100000	197000	40100000	1320000	26700000	174000	602000	285000	168000	22600000	7440000	227000	53200	98200	2720000	358000	2090000	4430000	122000	5570	22000000	36500	228000	840000	3350000	89300000	16200000	531000	2380000	120000000	317	3910000	1640	1120000
21	1710031_1a	TD	F	3440000	208000	85900000	5490000	58300	108000	43900	6140000	565000	4900000	2590000	3150000	12900000	194000	32100000	1100000	19400000	204000	651000	162000	131000	30100000	8590000	131000	57000	77300	1660000	908000	2130000	6800000	45800	1330	19400000	58500	282000	588000	1080000	179000000	19000000	1340000	3260000	230000000	2920	23200000	1620	949000
22	1710033_1a	TD	F	2610000	153000	97400000	12200000	111000	266000	106000	18700000	4300000	3690000	2340000	1860000	12500000	183000	27900000	1240000	27800000	713000	589000	292000	284000	23900000	6260000	251000	88800	118000	2970000	1460000	2270000	2860000	779000	52700	17200000	99800	208000	1150000	2760000	136000000	17400000	153000	2730000	76400000	1790	37000000	1860	870000
23	1711051_1a	TD	F	1550000	421000	86900000	7720000	138000	215000	75500	57600000	9640000	4490000	1170000	3150000	8820000	171000	11300000	1720000	18500000	532000	754000	175000	354000	17500000	6860000	298000	71700	134000	3730000	859000	2360000	5930000	675000	15700	21500000	22800	96400	2760000	3150000	207000000	13200000	216000	1160000	91500000	4650	14600000	1690	910000
24	1714022_1a	TD	F	3700000	174000	98900000	7460000	39200	102000	56600	4370000	1150000	5320000	2080000	2840000	15100000	97900	24200000	1010000	33000000	139000	529000	105000	147000	7070000	6400000	163000	23200	112000	2590000	769000	2450000	7770000	159000	3200	22700000	39600	237000	496000	1030000	29000000	18100000	1250000	4570000	165000000	7130	23200000	3950	907000
25	1716011_1a	TD	F	2470000	140000	97000000	7060000	45400	31000	35700	10200000	313000	6110000	1890000	3390000	10600000	133000	36100000	1360000	13900000	145000	572000	172000	186000	30500000	6140000	144000	35400	94600	1780000	743000	2040000	9750000	56700	3660	37900000	93400	170000	522000	3240000	159000000	16100000	441000	4610000	110000000	8730	15300000	6310	1030000
26	1717101_1a	TD	F	3680000	26200	29100000	227000	35200	59400	48900	3320000	323000	7490000	4620000	1190000	108000000	617000	498000000	451000	5400000	179000	969000	497000	700000	205000000	9810000	373000	29200	266000	2280000	1040000	1120000	56800000	67500	816	680000	112000	794000	1600000	9570000	88200	150000000	257000	613000	13500000	7030	569000	5620	5670000
27	1718044_1b	TD	F	1780000	432000	93800000	8050000	115000	172000	69500	62400000	683000	6100000	1920000	2470000	10000000	264000	21100000	1470000	41600000	566000	509000	315000	256000	18200000	3790000	228000	23400	76000	2150000	571000	2340000	3260000	379000	5700	41400000	135000	727000	1030000	2130000	188000000	13800000	240000	7180000	47800000	3130	11200000	1000	981000
28	1720062_1a	TD	F	3690000	1390000	116000000	6080000	49300	152000	38000	17400000	3100000	4210000	1390000	4810000	9440000	124000	15900000	1250000	12600000	380000	785000	423000	272000	19300000	6460000	251000	18000	79000	2370000	1190000	1920000	17200000	306000	12900	56200000	85200	312000	1090000	2400000	40100000	13600000	203000	5160000	149000000	9380	4450000	1910	1150000
29	1722122_1a	TD	F	1100000	440000	96100000	10500000	18100	75900	20300	27400000	7370000	4440000	1970000	1820000	9590000	94400	22000000	1540000	12500000	292000	646000	426000	383000	10100000	3850000	196000	37000	68100	3370000	1090000	2230000	3850000	22400	4760	70700000	60300	159000	589000	3210000	49000000	13400000	96200	5370000	12700000	572	3170000	797	894000
30	1723104_1a	TD	F	1430000	203000	95000000	2460000	28800	44500	27500	30000000	2680000	4500000	1190000	929000	9480000	141000	13300000	1470000	59400000	721000	837000	235000	352000	11900000	4810000	217000	45400	81800	3490000	442000	2100000	8870000	13500	56500	67300000	73400	180000	1170000	5240000	106000000	13000000	90900	1770000	167000000	1780	18700000	2750	771000
31	1724032_1a	TD	F	3450000	271000	89300000	8520000	348000	681000	102000	45900000	1660000	5750000	2920000	2120000	14400000	128000	15000000	1250000	42400000	926000	765000	264000	195000	13600000	9840000	179000	52900	70100	3090000	377000	2210000	7970000	826000	6850	27400000	35200	179000	638000	1190000	40400000	21300000	306000	3680000	88800000	3820	21200000	3080	838000
32	1725051_1a	TD	F	22100000	705000	76800000	7120000	77200	162000	75700	8950000	4920000	10300000	3930000	1790000	13100000	197000	13200000	1240000	18800000	422000	615000	212000	237000	16100000	7510000	228000	48200	67300	2920000	1400000	2030000	5410000	551000	20500	33800000	64300	102000	377000	1030000	42000000	19300000	529000	11400000	81200000	3490	23500000	3570	938000
33	1727072_1a	TD	F	4180000	121000	94500000	17200000	27200	42400	24100	6820000	426000	2990000	2020000	1710000	11800000	110000	10600000	954000	8490000	146000	553000	195000	171000	6170000	4610000	170000	49600	50200	1720000	396000	1940000	3480000	107000	6910	27400000	72900	305000	339000	1390000	12700000	15400000	387000	2300000	53600000	5750	22800000	3580	998000
34	1727112_1a	TD	F	1010000	2620000	98900000	8380000	18200	61800	24000	4760000	4260000	63100000	13600000	901000	21500000	124000	23700000	1780000	6110000	99700	692000	355000	355000	27800000	4420000	210000	33900	121000	2300000	2500000	1820000	4750000	21400	123000	6270000	51900	194000	720000	1530000	22400	31000000	2470000	17800000	6550000	3220	1100000	4120	1480000
35	1728062_1a	TD	F	2910000	86300	69500000	2760000	116000	144000	73700	35800000	2240000	5800000	2700000	2830000	14100000	207000	14800000	1360000	16700000	533000	896000	184000	307000	9620000	12100000	156000	52300	85900	2720000	251000	2410000	9430000	402000	1700	55900000	52400	170000	362000	1390000	115000000	17900000	647000	3530000	123000000	3670	7020000	342	933000
36	1806074_1a	TD	F	1360000	158000	95400000	3650000	195000	352000	169000	9330000	3080000	4080000	2620000	1420000	9400000	245000	7020000	1270000	9220000	588000	1010000	234000	356000	11400000	12200000	128000	48100	147000	2770000	1300000	1840000	1940000	532000	82500	17900000	61600	119000	1110000	1190000	109000000	12800000	1210000	46500000	164000000	2680	37800000	1770	938000
37	1816041_1a	TD	F	60700000	1620000	116000000	2500000	44900	41600	31700	4320000	477000	4440000	1880000	7500000	10800000	205000	49500000	1160000	12800000	196000	519000	504000	314000	9640000	4460000	286000	63900	56100	2010000	871000	2160000	4200000	220000	17600	67100000	91400	133000	1230000	5120000	103000000	18600000	599000	2830000	10500000	1160	3410000	6650	1570000
38	1818071_1b	TD	F	3150000	213000	100000000	6710000	58300	123000	37400	17300000	560000	4470000	1460000	2420000	8960000	230000	32000000	1270000	6040000	323000	543000	263000	230000	19200000	3400000	200000	21000	117000	1580000	633000	1910000	8010000	186000	1980	43500000	64400	160000	830000	1900000	224000000	11700000	237000	3250000	139000000	3850	16000000	4320	772000
39	1820022_1a	TD	F	1300000	604000	104000000	3250000	11700	155000	16800	7670000	5620000	10700000	1900000	2850000	10900000	130000	14800000	1800000	7750000	479000	708000	294000	534000	13800000	3140000	164000	42300	128000	3780000	1030000	1880000	3690000	12900	24200	78400000	65800	167000	798000	2490000	71700000	17000000	493000	7180000	23100000	865	3080000	3340	536000
40	1820083_1a	TD	F	2820000	291000	112000000	8460000	75900	217000	61700	14700000	1320000	5800000	1650000	1720000	11700000	149000	11400000	1420000	13300000	454000	773000	169000	245000	25300000	6590000	202000	19800	79600	2760000	588000	2330000	7210000	408000	7110	39500000	24600	203000	1070000	1860000	140000000	15900000	206000	5740000	176000000	5670	21600000	6290	873000
41	1822051_1a	TD	F	3740000	177000	87800000	8720000	25100	142000	11100	15800000	9050000	5480000	1610000	2260000	10100000	185000	17600000	1470000	13900000	479000	800000	197000	306000	9980000	11000000	243000	43800	56200	3270000	520000	2400000	6840000	20000	2260	35200000	68600	242000	1060000	4550000	90700000	15300000	245000	2680000	15000000	3230	2800000	1690	898000
42	1825043_1a	TD	F	1870000	401000	74900000	6460000	91400	138000	75900	75900000	2000000	4300000	1550000	2770000	9250000	296000	10100000	1400000	34600000	412000	685000	210000	235000	15700000	3680000	192000	22000	101000	1620000	287000	1940000	3080000	384000	9280	35900000	52700	177000	892000	1930000	180000000	14100000	196000	3540000	74700000	2850	5970000	383	759000
43	1601091_1a	Risk	M	5740000	282000	90100000	15000000	85800	110000	42100	33400000	1190000	5970000	3360000	5030000	16700000	127000	18900000	3210000	27600000	567000	575000	189000	206000	26900000	9350000	193000	63200	111000	2670000	897000	2620000	29200000	449000	7540	34800000	62200	200000	1530000	3140000	57300000	24600000	393000	3460000	185000000	2030	7660000	5620	542000
44	1607104_1b	Risk	M	3930000	312000	102000000	34400000	10200	27900	31600	1290000	381000	6410000	3050000	2060000	16400000	236000	33400000	988000	26800000	101000	510000	611000	192000	22600000	8890000	227000	122000	93200	1520000	2140000	2110000	55100000	40200	2940	12800000	135000	354000	384000	4070000	133000000	24400000	579000	6040000	111000000	1770	22300000	4020	1550000
45	1618114_1a	Risk	M	973000	275000	88500000	3630000	42600	201000	87100	27600000	10700000	5900000	1610000	1880000	10700000	147000	3520000	1600000	20200000	819000	855000	152000	310000	10300000	10300000	239000	48400	95500	3610000	655000	2090000	4610000	666000	4880	36100000	50300	242000	873000	2300000	85500000	14400000	287000	3050000	32800000	283	2160000	3270	639000
46	1707084_1a	Risk	M	5000000	312000	91400000	5030000	34100	46400	32200	15200000	4650000	4070000	1730000	4020000	14500000	168000	11400000	1240000	10000000	852000	706000	215000	315000	10100000	3130000	384000	37200	52600	3350000	675000	2090000	1410000	26600	24200	91900000	110000	159000	851000	876000	203000000	21600000	68400	8310000	25500000	890	3510000	2690	785000
47	1709101_1a	Risk	M	2530000	218000	78500000	3300000	46300	113000	76500	96200000	521000	13400000	2580000	2740000	17800000	197000	3510000	1210000	66500000	319000	549000	210000	266000	140000000	10300000	244000	24200	163000	2780000	1100000	2200000	5640000	123000	2520	34600000	130000	222000	1070000	1090000	135000000	26500000	169000	3430000	25000000	4530	3600000	3580	831000
48	1711012_1a	Risk	M	2840000	176000	102000000	3520000	7910	26800	62100	5780000	758000	2460000	2130000	2460000	14800000	209000	19000000	1270000	14100000	151000	614000	219000	252000	13200000	6900000	158000	25600	79000	2480000	548000	1910000	6480000	63600	3180	19000000	14600	277000	306000	2860000	27000000	21200000	1120000	2440000	62100000	1760	30000000	1980	1060000
49	1712091_1a	Risk	M	1260000	177000	95400000	4800000	31200	32100	23300	5360000	13000000	4430000	1960000	1530000	16900000	209000	13000000	1310000	19400000	419000	582000	359000	407000	14100000	2560000	221000	31700	94800	4050000	650000	2250000	6680000	30000	34800	47800000	40600	178000	766000	2200000	262000000	26400000	137000	1080000	30800000	4730	7310000	2300	1560000
50	1720101_1a	Risk	M	4170000	737000	94500000	1640000	56400	141000	43500	65300000	466000	8720000	2130000	2570000	11400000	248000	15400000	1380000	42900000	346000	664000	453000	290000	33700000	11000000	257000	22000	130000	1860000	1060000	2260000	35700000	375000	1760	28100000	148000	104000	3550000	2050000	44500000	16800000	944000	10100000	95300000	2060	2710000	953	1630000
51	1804052_1a	Risk	M	3530000	231000	89000000	6450000	43800	74200	50700	14800000	1920000	5150000	2320000	2880000	12700000	147000	14500000	1190000	16000000	259000	488000	450000	224000	17300000	6080000	181000	41900	110000	2480000	738000	1870000	11300000	300000	2800	36600000	48900	79500	3050000	4270000	271000000	20000000	1100000	1300000	97800000	3190	2020000	1970	795000
52	1808022_1a	Risk	M	7350000	164000	90300000	6310000	30900	271000	189000	45000000	2600000	3680000	2440000	2000000	9690000	100000	13500000	1390000	17400000	94400	1110000	150000	318000	6710000	5400000	198000	28100	124000	3620000	422000	2100000	14200000	20200	2730	47700000	110000	171000	808000	3190000	212000000	15300000	812000	1700000	20600000	3150	5770000	3660	1120000
53	1816031_1a	Risk	M	3300000	217000	117000000	7180000	15200	30000	14800	3160000	369000	6840000	1190000	1500000	10600000	209000	81600000	973000	20700000	101000	582000	352000	304000	81200000	8800000	222000	48000	113000	2810000	2230000	1880000	10400000	32600	3290	13000000	57200	205000	11200000	3410000	25500000	13400000	420000	3540000	124000000	10800	502000	1500	879000
54	1601112_1a	TD	M	1560000	219000	96300000	7260000	43100	368000	18200	16600000	7120000	6360000	2660000	2940000	16000000	188000	10600000	1500000	20000000	695000	569000	568000	496000	12400000	5700000	390000	51600	82700	4030000	531000	2590000	18000000	11600	13700	32600000	35900	199000	1470000	2310000	218000000	22800000	179000	1530000	134000000	581	10300000	2500	1250000
55	1606121_1a	TD	M	2830000	856000	96500000	4150000	60100	112000	78300	63100000	862000	5280000	2220000	1830000	11300000	182000	5450000	1120000	54600000	322000	597000	173000	214000	11700000	7710000	211000	20500	90300	1580000	292000	2080000	12200000	160000	2380	24600000	80800	231000	618000	1520000	145000000	16000000	678000	7010000	172000000	286	8950000	710	689000
56	1607104_1c	TD	M	6400000	349000	104000000	33500000	20400	34000	19400	1160000	534000	6450000	2970000	2570000	14700000	287000	30600000	982000	27700000	129000	574000	599000	206000	23200000	8900000	208000	136000	90800	2110000	2270000	2160000	55400000	81100	3120	15100000	36600	254000	364000	3900000	132000000	23500000	1010000	6200000	116000000	3330	23700000	1740	1350000
57	1618071_1a	TD	M	3670000	172000	90700000	18300000	28200	24900	10300	5740000	1080000	6330000	4380000	2430000	15800000	168000	18600000	1020000	18200000	161000	512000	200000	188000	9640000	10900000	198000	22700	184000	3180000	448000	2120000	24200000	53200	2810	26400000	27200	159000	822000	1470000	149000000	22900000	285000	7020000	136000000	6640	15200000	623	1130000
58	1620041_1a	TD	M	1430000	214000	88800000	6230000	94000	137000	67300	16100000	4280000	4870000	1520000	2280000	8980000	160000	8730000	1460000	15600000	488000	890000	217000	269000	9770000	6030000	256000	21200	98400	2850000	489000	2170000	6760000	455000	1410	19700000	47700	109000	879000	1930000	165000000	13500000	387000	16000000	203000000	854	16300000	1190	744000
59	1623061_1a	TD	M	3380000	233000	85300000	44500000	11000	47400	17200	1590000	614000	8130000	1600000	2270000	13500000	150000	17900000	898000	13800000	115000	621000	161000	158000	19200000	7620000	151000	23200	104000	2120000	858000	2450000	12300000	33500	1640	32800000	33200	121000	1760000	2360000	83200000	22100000	613000	7720000	178000000	2970	8390000	5140	998000
60	1706101_1a	TD	M	6610000	126000	67900000	5740000	13000	67900	32700	11300000	12100000	5050000	3350000	1750000	12700000	173000	7760000	1340000	1840000	1010000	892000	142000	289000	16300000	8540000	157000	32600	148000	3660000	196000	2210000	2120000	18200	12500	12600000	106000	148000	615000	3640000	129000000	18400000	1160000	1890000	28200000	4730	5610000	5880	517000
61	1708051_1a	TD	M	3700000	180000	77800000	11200000	21300	35900	27300	12700000	1090000	6600000	2320000	2510000	12100000	182000	17300000	1430000	49700000	186000	605000	92100	148000	13500000	6580000	162000	29700	59500	2390000	680000	2440000	8890000	75800	3960	16500000	56400	298000	555000	1310000	137000000	16900000	463000	2240000	129000000	3240	23400000	3740	843000
62	1710011_1a	TD	M	4420000	195000	92400000	8790000	78100	130000	58600	5060000	6280000	8200000	1290000	3620000	8430000	157000	16700000	1460000	9320000	499000	632000	189000	313000	18200000	3630000	212000	34200	111000	3080000	363000	2040000	9630000	513000	3020	18300000	35900	176000	615000	887000	174000000	11700000	851000	4880000	133000000	1730	9040000	764	1060000
63	1710036_1a	TD	M	3650000	228000	102000000	6600000	76100	99300	40400	13300000	1380000	3140000	2680000	2090000	10400000	158000	22600000	1030000	26600000	407000	543000	236000	242000	14100000	5000000	229000	59300	55600	1990000	561000	2470000	24600000	413000	5170	14000000	115000	140000	697000	2270000	32800000	18700000	4460000	4840000	115000000	1390	14700000	1590	780000
64	1710042_1a	TD	M	2930000	119000	94000000	1920000	39500	69600	51600	19600000	474000	4630000	2860000	1890000	22700000	233000	48600000	1470000	23800000	270000	566000	224000	233000	86500000	10400000	176000	41300	186000	2870000	1380000	2210000	17300000	176000	2680	7470000	26900	183000	879000	2790000	20000000	32200000	256000	1130000	34400000	889	697000	6100	1300000
65	1713061_1a	TD	M	11500000	235000	88200000	7740000	13600	44300	31100	16500000	775000	3670000	1930000	2190000	8560000	157000	20600000	1170000	33000000	191000	751000	206000	245000	13900000	5520000	209000	22600	91100	1690000	332000	2080000	5990000	147000	836	45200000	57500	142000	423000	901000	72700000	12000000	202000	5370000	96600000	3720	11100000	673	1040000
66	1720104_1a	TD	M	3140000	138000	44800000	299000	24300	76000	67300	8500000	395000	13900000	2670000	895000	89200000	292000	219000000	827000	1690000	178000	610000	1730000	1440000	136000000	6920000	764000	50500	152000	2460000	761000	1880000	2550000	79700	1110	2540000	47300	664000	906000	24000000	1120000	121000000	544000	847000	17800000	667	297000	2490	3440000
67	1720121_1a	TD	M	3140000	144000	81300000	20500000	24300	64100	44800	1870000	588000	25000000	2160000	3810000	8500000	326000	6290000	1170000	1700000	94200	598000	331000	159000	55500000	3910000	152000	25100	71600	1220000	308000	1950000	2810000	55400	2110	50800000	39600	102000	2940000	1730000	102000000	13900000	2240000	15500000	190000000	7440	8410000	1380	805000
68	1724031_1a	TD	M	2910000	181000	95500000	11900000	25500	37100	34500	2900000	664000	4970000	2090000	1810000	10100000	176000	64300000	1140000	32500000	110000	641000	221000	199000	19500000	4770000	161000	31500	89800	1690000	668000	1760000	8540000	54700	2340	12600000	85600	285000	400000	3400000	13700000	16600000	613000	4820000	144000000	4180	30800000	4060	833000
69	1726102_1a	TD	M	55100000	112000	95900000	4390000	61600	119000	73600	14800000	3710000	5360000	1630000	1550000	12000000	112000	15100000	1170000	13000000	483000	692000	249000	253000	7630000	6440000	209000	36300	151000	1870000	224000	2360000	2750000	421000	18400	33700000	122000	156000	812000	1860000	67600000	17400000	281000	8370000	123000000	1730	16100000	2060	620000
70	1727022_1a	TD	M	3910000	134000	97400000	16600000	11100	45700	27500	4730000	312000	3180000	2220000	1430000	11100000	133000	11000000	1150000	9190000	146000	639000	156000	180000	6190000	4280000	178000	22700	56600	2130000	351000	2120000	3430000	87800	5810	30700000	119000	325000	361000	1390000	12600000	17300000	331000	2690000	57800000	2940	25600000	3740	779000
71	1727101_1a	TD	M	3290000	248000	78800000	4560000	238000	390000	173000	54900000	1420000	5540000	8860000	3600000	11300000	258000	12400000	1750000	31500000	663000	632000	209000	242000	19400000	6390000	342000	51000	50200	2070000	658000	1930000	7620000	372000	43300	13900000	86100	246000	974000	1580000	44500000	16800000	3040000	69500000	186000000	1430	51200000	1330	811000
72	1730053_1a	TD	M	3120000	804000	95200000	6140000	80300	141000	52600	13700000	2700000	13900000	2460000	1660000	8740000	195000	36900000	1150000	14900000	383000	632000	209000	281000	12000000	6740000	222000	53300	104000	1970000	712000	1930000	3840000	387000	10500	17800000	87000	119000	545000	1700000	37200000	12500000	2230000	15700000	31700000	3770	15000000	2580	1110000
73	1801061_1a	TD	M	1990000	1180000	97900000	8890000	133000	156000	62900	16800000	2910000	5820000	1950000	62800000	8950000	150000	19600000	1280000	8060000	640000	719000	1620000	347000	12600000	6730000	377000	17900	127000	1910000	320000	11000	5010000	529000	7360	19500000	90400	179000	613000	4090000	117000000	14200000	148000	3010000	24400000	2240	2990000	1580	941000
74	1806024_1a	TD	M	1900000	258000	106000000	9540000	125000	139000	113000	8410000	2200000	3280000	1220000	2540000	13800000	90700	24100000	1500000	51500000	467000	686000	359000	371000	10600000	3120000	342000	24700	78400	4090000	852000	2200000	10500000	390000	845	38200000	75600	159000	1220000	1980000	117000000	19400000	136000	3390000	13000000	1710	1060000	1770	1270000
75	1809042_1a	TD	M	6700000	273000	101000000	8630000	36300	60800	11800	10700000	250000	6550000	1760000	3540000	9650000	242000	21000000	1200000	13400000	142000	910000	165000	203000	30500000	9510000	268000	38800	114000	1920000	769000	7170	5910000	52600	5000	38700000	56500	877000	1070000	1290000	79800000	14600000	882000	11900000	197000000	2090	15700000	328	1100000
76	1815035_1a	TD	M	3450000	133000	99600000	6980000	54100	140000	63900	8290000	1980000	3930000	1710000	1360000	12600000	76200	27700000	1550000	12400000	489000	751000	306000	360000	26200000	10700000	252000	41700	201000	3250000	1580000	2400000	8800000	594000	5480	16900000	131000	209000	2060000	4020000	44200000	20400000	604000	3860000	65400000	2590	4510000	3220	1920000
77	1816042_1a	TD	M	2080000	458000	94500000	4050000	29400	47600	21000	5590000	3070000	3180000	2290000	1240000	9150000	101000	14300000	1560000	9660000	325000	612000	288000	271000	5590000	5640000	264000	32400	141000	3600000	827000	2430000	2280000	5710	41500	43300000	38500	83500	2400000	1870000	48200000	13500000	235000	20900000	29700000	864	7530000	3990	1040000
78	1818051_1a	TD	M	4210000	165000	102000000	11400000	17900	439000	53500	7310000	2840000	4950000	1230000	2190000	9810000	135000	12600000	1520000	12000000	671000	746000	154000	298000	17800000	3520000	236000	34900	125000	3630000	525000	2300000	2320000	19400	52600	64200000	86300	66600	10100000	990000	30200000	15200000	255000	3020000	10300000	2730	1050000	321	1020000
79	1819041_1a	TD	M	2690000	186000	86100000	2520000	23200	25900	101000	6920000	7960000	6780000	2050000	2030000	11500000	168000	19500000	1520000	6470000	611000	731000	385000	327000	17700000	8070000	289000	46200	54800	3600000	560000	1930000	3170000	20200	38300	63300000	58800	195000	771000	1930000	56400000	17200000	622000	8720000	88600000	571	14600000	1610	1090000
80	1820044_1a	TD	M	2900000	19100000	54500000	9890000	44200	36900	19500	12800000	2860000	46200000	36700000	546000	12700000	116000	10900000	1590000	5480000	44600	622000	213000	252000	16500000	4500000	308000	37200	188000	2310000	2310000	1930000	3930000	12900	394000	15300000	122000	102000	944000	1900000	208000	19100000	621000	3110000	4680000	1160	1300000	2300	792000
81	1823054_1a	TD	M	1510000	125000	105000000	6410000	12600	404000	31300	11900000	6770000	2560000	2390000	1490000	12400000	125000	7590000	1320000	11000000	1010000	743000	348000	247000	8850000	4020000	239000	63600	179000	2990000	1040000	2300000	16800000	14600	18800	59700000	122000	89300	803000	3120000	61700000	19400000	250000	1520000	27400000	5160	11400000	1140	1070000
82	1825051_1a	TD	M	1180000	3500000	82500000	6210000	30500	57900	20600	11900000	6380000	5280000	2410000	349000000	11300000	150000	31600000	1540000	9640000	561000	701000	318000	372000	22700000	7560000	212000	24700	198000	2990000	1020000	1750000	6090000	18600	55600	33800000	87300	168000	745000	2430000	37800000	17200000	80200	2520000	11300000	1610	2830000	5290	896000
[truncated: 422 more columns]

## Sheet: Table S5
Supplementary Table S5. Metabolites previously reported in cow or human milk and measured in our study.
Metabolites	Chemical formula	CAS	Pubchem ID	Status
(+)-10-Methyldodecanoic acid	C13H26O2	7416-57-1	3014565	Previously reported in cow or human milk
(+)-12-Methyltetradecanoic acid	C15H30O2	5502-94-3	21672	Previously reported in cow or human milk
(±)-2-Heptanol	C7H16O	52390-72-4	10976	Previously reported in cow or human milk
(±)-2-Methylbutal	C5H10O	96-17-3	7284	Previously reported in cow or human milk
(5Z,8Z)-3-Hydroxytetradecadienoylcarnitine	C21H37NO5		71464482	Previously reported in cow or human milk
(9Z)-3-Hydroxyoctadecenoylcarnitine	C25H47NO5		71464558	Previously reported in cow or human milk
(9Z,12Z)-3-Hydroxyhexadecadienoylcarnitine	C23H41NO5		71464484	Previously reported in cow or human milk
(S)-14-Methylhexadecanoic acid	C17H34O2	5918-29-6	22207	Previously reported in cow or human milk
(S)-2-Methyl-1-butanol	C5H12O	137-32-6	8723	Previously reported in cow or human milk
(Z)-9-Heptadecenoic acid	C17H32O2	76261-97-7	5312440	Previously reported in cow or human milk
1,2-diacylglycerol	C6H10O5			Previously reported in cow or human milk
1,2-Dipalmitoylglycerol	C35H68O5	40290-32-2	99931	Previously reported in cow or human milk
10E, 12E-Octadecadienoic acid	C18H32O2		5282801	Previously reported in cow or human milk
10E-heptadecenoic acid	C17H32O2		5312434	Previously reported in cow or human milk
10E-Octadecenoic acid	C18H34O2		5282760	Previously reported in cow or human milk
10Z-Heptadecenoic acid	C17H32O2	29743-97-3	5312435	Previously reported in cow or human milk
10Z-Pentadecenoic acid	C15H28O2		5312411	Previously reported in cow or human milk
11,14,17-Eicosatrienoic acid	C20H34O2	17046-59-2	5312529	Previously reported in cow or human milk
11b-Hydroxyandrost-4-ene-3,17-dione	C19H26O3		108106	Previously reported in cow or human milk
11-Dodecenoic acid	C12H22O2	65423-25-8	125207	Previously reported in cow or human milk
11E, 13E-Octadecadienoic acid	C18H32O2		9856943	Previously reported in cow or human milk
11-Methyldodecanoic acid	C13H26O2	25448-24-2	33002	Previously reported in cow or human milk
11Z-hexadecenoic acid	C16H30O2	2271-34-3	5312414	Previously reported in cow or human milk
12E, 14E-Octadecadienoic acid	C18H32O2		18356448	Previously reported in cow or human milk
12-Methyltridecanoic acid	C14H28O2	2724-57-4	520298	Previously reported in cow or human milk
13-cis-beta-Carotene				Previously reported in cow or human milk
13-Methylmyristic acid	C15H30O2	2485-71-4	151014	Previously reported in cow or human milk
13Z,13'Z,3R,3'R,6'R-Lutein				Previously reported in cow or human milk
13Z-Octadecenoic acid	C18H34O2	13126-39-1	5312441	Previously reported in cow or human milk
15-Methylhexadecanoic acid	C17H34O2	1603-03-8		Previously reported in cow or human milk
16:0 Cholesteryl ester	C43H76O2	601-34-3	246520	Previously reported in cow or human milk
17a-Estradiol	C18H24O2	57-91-0	68570	Previously reported in cow or human milk
17-beta-estradiol-3-glucuronide	C24H32O8		13783824	Previously reported in cow or human milk
18:1 Cholesteryl ester	C45H78O2	303-43-5	5283632	Previously reported in cow or human milk
18:2 Cholesteryl ester	C45H76O2	604-33-1	5287939	Previously reported in cow or human milk
1b-Hydroxycholic acid	C24H40O6	80875-94-1	5283893	Previously reported in cow or human milk
1-Butanol	C4H10O	71-36-3	263	Previously reported in cow or human milk
1-Methyladenosine	C11H15N5O4	15763-06-1	27476	Previously reported in cow or human milk
1-Methylguanosine	C11H15N5O5	2140-65-0	96373	Previously reported in cow or human milk
1-Methylhistidine	C7H11N3O2	332-80-9	92105	Previously reported in cow or human milk
1-Pentanol	C5H12O	71-41-0	6276	Previously reported in cow or human milk
1-Penten-3-ol	C5H10O	616-25-1	12020	Previously reported in cow or human milk
1-Phosphatidyl-D-myo-inositol	C11H19O13P			Previously reported in cow or human milk
2',3'-Anhydrolutein				Previously reported in cow or human milk
2,4-Diaminobutyric acid	C4H10N2O2	305-62-4	470	Previously reported in cow or human milk
2,6-Cyclolycopene-1,5-diol				Previously reported in cow or human milk
20:5 Cholesteryl ester	C47H74O2		10372299	Previously reported in cow or human milk
22:5 Cholesteryl ester	C49H78O2		42608400	Previously reported in cow or human milk
24,25-Dihydroxyvitamin D	C27H44O3	40013-87-4	12895043	Previously reported in cow or human milk
2-Aminoisobutyric acid	C4H9NO2	62-57-7	6119	Previously reported in cow or human milk
2b,3a,7a,12a-Tetrahydroxy-5b-cholanoic acid	C24H40O6	60696-60-8	53477680	Previously reported in cow or human milk
2-Ethylacryloylcarnitine	C12H21NO4		71306333	Previously reported in cow or human milk
2-Fucosyllactose				Previously reported in cow or human milk
2-Hydroxybutyric acid	C4H8O3	600-15-7	11266	Previously reported in cow or human milk
2-Hydroxyglutarate	C5H8O5	2889-31-8	43	Previously reported in cow or human milk
2-Hydroxyphenethylamine	C8H11NO	7568-93-6	1000	Previously reported in cow or human milk
2-Indolecarboxylic acid	C9H7NO2	1477-50-5	72899	Previously reported in cow or human milk
2-Keto-glutaramic acid	C5H7NO4	18465-19-5	48	Previously reported in cow or human milk
2-Methylbenzoic acid	C8H8O2	118-90-1		Previously reported in cow or human milk
2-Methylbutyroylcarnitine	C12H23NO4	31023-25-3	6426901	Previously reported in cow or human milk
2-Methylcitric acid	C7H10O7	6061-96-7	515	Previously reported in cow or human milk
2-Methylguanosine	C11H15N5O5	2140-77-4	3035422	Previously reported in cow or human milk
2-Methylhippuric acid	C10H11NO3	42013-20-7	91637	Previously reported in cow or human milk
2-Methylpropal	C4H8O	78-84-2	6561	Previously reported in cow or human milk
2-Octenedioic acid	C8H12O4	5698-50-0	6079438	Previously reported in cow or human milk
2-Oxo-4-methylthiobutanoic acid	C5H8O3S	583-92-6	473	Previously reported in cow or human milk
2-Oxohexane	C6H12O	591-78-6	11583	Previously reported in cow or human milk
2-Pentanol	C5H12O	6032-29-7	22386	Previously reported in cow or human milk
2-Pentanone	C5H10O	107-87-9	7895	Previously reported in cow or human milk
2-Phenylglycine	C8H9NO2	2835-06-5	3866	Previously reported in cow or human milk
2-Phosphoglyceric acid	C3H7O7P	2553-59-5	59	Previously reported in cow or human milk
2-Pyrocatechuic acid	C7H6O4	303-38-8	19	Previously reported in cow or human milk
3-Aminobutanoic acid	C4H9NO2	541-48-0	10932	Previously reported in cow or human milk
3-Aminoisobutanoic acid	C4H9NO2	144-90-1	64956	Previously reported in cow or human milk
3-Aminopropioldehyde	C3H7NO	352-92-1	75	Previously reported in cow or human milk
3-Cresotinic acid	C8H8O3	83-40-9	6738	Previously reported in cow or human milk
3-Decenoic acid	C10H18O2	15469-77-9	5312350	Previously reported in cow or human milk
3E-tetradecenoic acid	C14H26O2		5312398	Previously reported in cow or human milk
3-Fucosyllactose				Previously reported in cow or human milk
3-Hydroxy-b,e-caroten-3'-one				Previously reported in cow or human milk
3-Hydroxybutyric acid	C4H8O3	300-85-6	441	Previously reported in cow or human milk
3-Hydroxybutyrylcarnitine	C11H21NO5		71464477	Previously reported in cow or human milk
3'-Hydroxy-e,e-caroten-3-one				Previously reported in cow or human milk
3-Hydroxyisovaleryl Carnitine		99159-87-2	57357187	Previously reported in cow or human milk
3-Hydroxymandelic acid	C8H8O4	17119-15-2	86957	Previously reported in cow or human milk
3-Hydroxyphenylacetic acid	C8H8O3	621-37-4	12122	Previously reported in cow or human milk
3-Hydroxyphenyllactate	C9H10O4			Previously reported in cow or human milk
3-Methyl-2-pentanone	C6H12O		11262	Previously reported in cow or human milk
3-Methylfuran	C5H6O		13587	Previously reported in cow or human milk
3-Methylhistidine	C7H11N3O2	368-16-1	64969	Previously reported in cow or human milk
3-Methylpentane	C6H14		7282	Previously reported in cow or human milk
3-Nonone	C9H18O		61235	Previously reported in cow or human milk
3-Phosphoglyceric acid	C3H7O7P	820-11-1	724	Previously reported in cow or human milk
3R,3'R,6'R,9'-cis-beta,epsilon-Carotene-3,3'-diol				Previously reported in cow or human milk
3R,3'R,6'R,9-cis-beta,epsilon-Carotene-3,3'-diol				Previously reported in cow or human milk
3R,3'S,6'R-b,e-Carotene-3,3'-diol				Previously reported in cow or human milk
3R,6'R-3-Hydroxy-3',4'-didehydro-beta,gamma-carotene				Previously reported in cow or human milk
3'-Sialyl-3-fucosyllactose				Previously reported in cow or human milk
3'-Sialyllactose	C23H39NO19	35890-38-1	123914	Previously reported in cow or human milk
4-(Methylamino)benzoic acid	C8H9NO2		66345	Previously reported in cow or human milk
4,5-Dihydroorotic acid	C5H6N2O4	155-54-4	648	Previously reported in cow or human milk
4-Acetamidobutanoic acid	C6H11NO3	3025-96-5	18189	Previously reported in cow or human milk
4-Aminobutyraldehyde	C4H9NO	4390-05-0	118	Previously reported in cow or human milk
4-Hydroxybenzoic acid	C7H6O3	99-96-7	135	Previously reported in cow or human milk
4-Hydroxycinmic acid	C9H8O3	7400-08-0	637542	Previously reported in cow or human milk
4-Hydroxyphenyl-beta-glucopyranoside	C12H16O7	497-76-7	440936	Previously reported in cow or human milk
4-Hydroxyphenylpyruvic acid	C9H8O4	156-39-8	979	Previously reported in cow or human milk
4-Methoxycinmic acid	C10H10O3	830-09-1	699414	Previously reported in cow or human milk
4-Methylpental	C6H12O	1119-16-0	129	Previously reported in cow or human milk
4-Oxoproline	C5H6NO3		25200726	Previously reported in cow or human milk
4-Pyridoxic acid		82-82-6	6723	Previously reported in cow or human milk
5-Aminopentanoic acid	C5H11NO2	660-88-8	138	Previously reported in cow or human milk
5-Dodecenoic acid	C12H22O2		5312377	Previously reported in cow or human milk
5-Hydroxy-L-tryptophan	C11H12N2O3	56-69-9	144	Previously reported in cow or human milk
5-Hydroxylysine	C6H14N2O3	1190-94-9	3032849	Previously reported in cow or human milk
5-Hydroxymethyluracil	C5H6N2O3	4433-40-3	78168	Previously reported in cow or human milk
5-Methoxyindoleacetate	C11H11NO3	3471-31-6	18986	Previously reported in cow or human milk
5-Methoxytryptamine	C11H14N2O	608-07-1	1833	Previously reported in cow or human milk
5-Methoxytryptophan	C12H14N2O3	2504-22-5	151018	Previously reported in cow or human milk
5-Methylcytosine	C5H7N3O	554-01-8	65040	Previously reported in cow or human milk
5'-Methylthioadenosine	C11H15N5O3S	2457-80-9	439176	Previously reported in cow or human milk
5-Tetradecenoic acid	C14H26O2	544-66-1	5282740	Previously reported in cow or human milk
5Z,13Z-Docosadienoic acid	C22H40O2			Previously reported in cow or human milk
5Z-hexadecenoic acid	C16H30O2		13105360	Previously reported in cow or human milk
6,9,12,15,18,21-Tetracosahexaenoic acid	C24H35O2		54508254	Previously reported in cow or human milk
6E-Octadecenoic acid	C18H34O2		5282754	Previously reported in cow or human milk
6-Phosphogluconic acid	C6H13O10P	921-62-0	91493	Previously reported in cow or human milk
6'-Sialyllactose	C23H39NO19	35890-39-2	643987	Previously reported in cow or human milk
7,7',8,8'-Tetrahydrolycopene				Previously reported in cow or human milk
7E, 9E-Octadecadienoic acid	C18H32O2		9965528	Previously reported in cow or human milk
7E-Octadecenoic acid	C18H34O2		5282756	Previously reported in cow or human milk
7-Methylxanthine	C6H6N4O2		68374	Previously reported in cow or human milk
7Z,14Z-eicosadienoic acid	C20H36O2		52921830	Previously reported in cow or human milk
7Z-tetradecenoic acid	C14H26O2		5312401	Previously reported in cow or human milk
8,11,14,17-Eicosatetraenoic acid	C20H32O2		5282842	Previously reported in cow or human milk
8,11,14-Eicosatrienoic acid	C20H34O2	1783-84-2	5280581	Previously reported in cow or human milk
8E, 10E-Octadecadienoic acid	C18H32O2		5282793	Previously reported in cow or human milk
8E-heptadecenoic acid	C17H32O2		5312438	Previously reported in cow or human milk
9-cis-beta-Carotene				Previously reported in cow or human milk
9-Decenoic acid	C10H18O2	14436-32-9	61743	Previously reported in cow or human milk
9E,11E-Octadecadienoic acid	C18H32O2	2540-56-9	5280644	Previously reported in cow or human milk
9E-Octadecenoic acid	C18H34O2	112-79-8	637517	Previously reported in cow or human milk
9E-tetradecenoic acid	C14H26O2		5312402	Previously reported in cow or human milk
9Z,15Z-octadecadienoic acid	C18H32O2		10062222	Previously reported in cow or human milk
Acetaldehyde	C2H4O	75-07-0	177	Previously reported in cow or human milk
Acetic acid	C2H4O2	64-19-7	176	Previously reported in cow or human milk
Acetoacetic acid	C4H6O3	541-50-4	96	Previously reported in cow or human milk
Acetylcysteine	C5H9NO3S	616-91-1	12035	Previously reported in cow or human milk
Acetyl-D-carnitine	C9H17NO4		18230	Previously reported in cow or human milk
Acetylhomoserine	C6H11NO4	7540-67-2	528	Previously reported in cow or human milk
Adenine	C5H5N5	73-24-5	190	Previously reported in cow or human milk
Adenosine	C10H13N5O4	58-61-7	60961	Previously reported in cow or human milk
Adenosine monophosphate	C10H14N5O7P	61-19-8	6083	Previously reported in cow or human milk
Adenosine triphosphate	C10H16N5O13P3	56-65-5	5957	Previously reported in cow or human milk
Adipamide	C6H12N2O2		12364	Previously reported in cow or human milk
ADP	C10H15N5O10P2	58-64-0	6022	Previously reported in cow or human milk
Adrenic acid	C22H36O2		5282844	Previously reported in cow or human milk
AICA-riboside				Previously reported in cow or human milk
Alanyl-Aspartic acid	C7H12N2O5		426317	Previously reported in cow or human milk
Alanyl-Histidine	C9H14N4O3		102960	Previously reported in cow or human milk
Alanyl-Proline	C8H14N2O3		418040	Previously reported in cow or human milk
Alanyl-Tyrosine	C12H16N2O4		572319	Previously reported in cow or human milk
Ala-Phe-Ala	C15H21N3O4		23080783	Previously reported in cow or human milk
Aldosterone	C21H28O5	52-39-1	24758425	Previously reported in cow or human milk
Allantoin	C4H6N4O3	97-59-6	204	Previously reported in cow or human milk
Allocystathionine	C7H14N2O4S	535-34-2	10104953	Previously reported in cow or human milk
all-trans-Phytofluene				Previously reported in cow or human milk
Allyl methyl sulfone				Previously reported in cow or human milk
Allysine	C6H11NO3	1962-83-0	207	Previously reported in cow or human milk
alpha-Carotene				Previously reported in cow or human milk
Alpha-CEHC	C16H22O4	4072-32-6	9943542	Previously reported in cow or human milk
Alpha-Cryptoxanthin				Previously reported in cow or human milk
alpha-D-Allofuranose	C6H12O6		21627865	Previously reported in cow or human milk
Alpha-Lactose	C12H22O11	14641-93-1	84571	Previously reported in cow or human milk
Alpha-Linolenic acid	C18H30O2		5282822	Previously reported in cow or human milk
Alpha-Tocopherol	C29H50O2	59-02-9	14985	Previously reported in cow or human milk
Aminoadipic acid	C6H11NO4	542-32-5	469	Previously reported in cow or human milk
Aminomalonic acid	C3H5NO4	1068-84-4	100714	Previously reported in cow or human milk
Androstenedione	C19H26O2	63-05-8	6128	Previously reported in cow or human milk
Aniline	C6H7N	62-53-3	6115	Previously reported in cow or human milk
Arachidic acid	C20H40O2	506-30-9	10467	Previously reported in cow or human milk
Arachidonic acid	C20H32O2	506-32-1	444899	Previously reported in cow or human milk
Arg-Arg-Arg	C18H38N12O4		4631411	Previously reported in cow or human milk
Arginyl-Cysteine	C9H19N5O3S		9943513	Previously reported in cow or human milk
Arg-Thr-Lys-Arg	C22H45N11O6		22650711	Previously reported in cow or human milk
Ascorbic acid	C6H8O6			Previously reported in cow or human milk
Asn-Arg-Ala-Ile	C19H36N8O6		22652485	Previously reported in cow or human milk
Asparaginyl-Methionine	C9H17N3O4S		18218183	Previously reported in cow or human milk
Aspartyl-Arginine	C10H19N5O5		18218189	Previously reported in cow or human milk
Aspartyl-Valine	C9H16N2O5		4991131	Previously reported in cow or human milk
Azelaic acid				Previously reported in cow or human milk
B-Carotene	C40H56	7235-40-7	5280489	Previously reported in cow or human milk
Behenic acid	C22H44O2	112-85-6	8215	Previously reported in cow or human milk
Benzoic acid	C7H6O2	65-85-0	243	Previously reported in cow or human milk
Benzyl methyl sulfide	C8H10S	766-92-7	13016	Previously reported in cow or human milk
beta-Alanine		107-95-9	239	Previously reported in cow or human milk
beta-Alanyl-L-arginine	C9H19N5O3		440637	Previously reported in cow or human milk
beta-Calendic acid	C18H30O2		5282819	Previously reported in cow or human milk
beta-Carotene				Previously reported in cow or human milk
beta-Cryptoxanthin				Previously reported in cow or human milk
beta-D-Fructofuranosyl-(2,1)-beta-D-Fructofuranose	C12H22O11		45109757	Previously reported in cow or human milk
Beta-D-Galactose	C6H12O6	7296-64-2	439353	Previously reported in cow or human milk
Beta-Glycerophosphoric acid	C3H9O6P	17181-54-3	2526	Previously reported in cow or human milk
Betaine	C5H11NO2	107-43-7	247	Previously reported in cow or human milk
beta-Lactose	C12H22O11	5965-66-2	6134	Previously reported in cow or human milk
Biotin	C10H16N2O3S	58-85-5	171548	Previously reported in cow or human milk
Butanone	C4H8O	78-93-3	6569	Previously reported in cow or human milk
Butyric acid	C4H8O2	107-92-6	264	Previously reported in cow or human milk
Butyrylcarnitine	C11H21NO4	25576-40-3	213144	Previously reported in cow or human milk
C20:1 c5	C20H38O2		5312522	Previously reported in cow or human milk
Calcitriol	C27H44O3	32222-06-3	5280453	Previously reported in cow or human milk
Calendic acid	C18H30O2	5204-87-5	5282818	Previously reported in cow or human milk
Capric acid	C10H20O2	334-48-5	2969	Previously reported in cow or human milk
Caproic acid	C6H12O2	142-62-1	8892	Previously reported in cow or human milk
Capryloylcholine	C13H28NO2		22155836	Previously reported in cow or human milk
Carbon disulfide	CS2	75-15-0	6348	Previously reported in cow or human milk
Carnosine	C9H14N4O3	305-84-0	439224	Previously reported in cow or human milk
Cer(d17:0/24:1(15Z))	C41H81NO3			Previously reported in cow or human milk
Cer(d18:0/16:0)	C34H69NO3			Previously reported in cow or human milk
Cer(d18:0/16:1(11Z))	C34H67NO3			Previously reported in cow or human milk
Cer(d18:0/20:1(11Z))	C38H75NO3		89054488	Previously reported in cow or human milk
Cer(d18:0/22:1(13Z))	C40H79NO3			Previously reported in cow or human milk
Cer(d18:0/24:1(15Z))	C42H83NO3			Previously reported in cow or human milk
Cer(d20:0/22:2(6Z,13Z))	C42H81NO3			Previously reported in cow or human milk
Ceramide(d18:1/12:0)		74713-60-3		Previously reported in cow or human milk
Ceramide(d18:1/16:0)		24696-26-2		Previously reported in cow or human milk
Ceramide(d18:1/18:0)				Previously reported in cow or human milk
Ceramide(d18:1/20:0)				Previously reported in cow or human milk
Ceramide(d18:1/22:0)				Previously reported in cow or human milk
Ceramide(d18:1/24:0)				Previously reported in cow or human milk
Ceramide(d18:1/24:1)				Previously reported in cow or human milk
Cholesterol	C27H46O	57-88-5	11025495	Previously reported in cow or human milk
Cholic acid	C24H40O5			Previously reported in cow or human milk
Choline	C5H14NO	62-49-7	305	Previously reported in cow or human milk
cis-11-Octadecenoic acid	C18H34O2	506-17-2	5282761	Previously reported in cow or human milk
cis-12-Octadecenoic acid	C18H34O2		446285	Previously reported in cow or human milk
cis-13-Octadecenoic acid	C18H34O2		151734	Previously reported in cow or human milk
cis-15-Octadecenoic acid	C18H34O2		177655	Previously reported in cow or human milk
cis-5-Tetradecenoylcarnitine	C21H39NO4	835598-21-5	22833575	Previously reported in cow or human milk
cis-Aconitic acid	C6H6O6	585-84-2	643757	Previously reported in cow or human milk
Citraconic acid	C5H6O4	498-23-7	643798	Previously reported in cow or human milk
Citric acid	C6H8O7	77-92-9	311	Previously reported in cow or human milk
Citrulline	C6H13N3O3	372-75-8	9750	Previously reported in cow or human milk
Civetic acid	C17H32O2		5312439	Previously reported in cow or human milk
Clupanodonic acid	C22H34O2	24880-45-3	5497182	Previously reported in cow or human milk
Coenzyme B	C11H22NO7PS		350	Previously reported in cow or human milk
Creatine	C4H9N3O2	57-00-1	586	Previously reported in cow or human milk
Creatinine	C4H7N3O	60-27-5	588	Previously reported in cow or human milk
Cyanocobalamin	C63H88CoN14O14P			Previously reported in cow or human milk
Cyclic AMP	C10H12N5O6P	60-92-4	6076	Previously reported in cow or human milk
Cycloserine	C3H6N2O2	68-41-7	6234	Previously reported in cow or human milk
Cys-Cys-Asp-Pro	C15H24N4O7S2		18256157	Previously reported in cow or human milk
Cysteinyl-Asparagine	C7H13N3O4S		18218192	Previously reported in cow or human milk
Cysteinyl-Serine	C6H12N2O4S		21759496	Previously reported in cow or human milk
Cytidine	C9H13N3O5	147-94-4	6175	Previously reported in cow or human milk
Cytidine monophosphate	C9H14N3O8P	63-37-6	6131	Previously reported in cow or human milk
Cytosine	C4H5N3O	71-30-7	597	Previously reported in cow or human milk
D-2-Hydroxyglutaric acid	C5H8O5	13095-47-1	439391	Previously reported in cow or human milk
D-Alanyl-D-alanine	C6H12N2O3	923-16-0	5460362	Previously reported in cow or human milk
D-Alpha-aminobutyric acid	C4H9NO2	2623-91-8	439691	Previously reported in cow or human milk
D-Arabitol	C5H12O5	488-82-4	827	Previously reported in cow or human milk
Decanoylcarnitine		1492-27-9	10245190	Previously reported in cow or human milk
Dehydroascorbic acid	C6H6O6	490-83-5	210328	Previously reported in cow or human milk
Dehydroepiandrosterone	C19H28O2	53-43-0	5881	Previously reported in cow or human milk
Delta-Tocopherol	C27H46O2	119-13-1	92094	Previously reported in cow or human milk
Deoxyadenosine	C10H13N5O3	958-09-8	13730	Previously reported in cow or human milk
Deoxycytidine	C9H13N3O4	951-77-9	13711	Previously reported in cow or human milk
D-Fructose	C6H12O6	87-81-0	439709	Previously reported in cow or human milk
DG(12:0/20:1(11Z)/0:0)[iso2]	C35H66O5			Previously reported in cow or human milk
DG(12:0/20:2(11Z,14Z)/0:0)[iso2]	C35H64O5			Previously reported in cow or human milk
DG(14:0/18:1(9Z)/0:0)[iso2]	C35H66O5		71728388	Previously reported in cow or human milk
DG(14:0/18:2(9Z,12Z)/0:0)[iso2]	C35H64O5			Previously reported in cow or human milk
DG(14:0/20:1(11Z)/0:0)[iso2]	C37H70O5			Previously reported in cow or human milk
DG(14:0/20:3(8Z,11Z,14Z)/0:0)[iso2]	C37H66O5			Previously reported in cow or human milk
DG(14:0/22:5(7Z,10Z,13Z,16Z,19Z)/0:0)	C39H66O5		53477968	Previously reported in cow or human milk
DG(14:1(9Z)/18:0/0:0)[iso2]	C35H66O5			Previously reported in cow or human milk
DG(14:1(9Z)/18:1(9Z)/0:0)[iso2]	C35H64O5			Previously reported in cow or human milk
DG(14:1(9Z)/20:0/0:0)[iso2]	C37H70O5			Previously reported in cow or human milk
DG(14:1(9Z)/20:2(11Z,14Z)/0:0)[iso2]	C37H66O5			Previously reported in cow or human milk
DG(16:0/16:1(9Z)/0:0)[iso2]	C35H66O5			Previously reported in cow or human milk
DG(16:0/18:1(9Z)/0:0)	C37H70O5	3123-73-7	5282283	Previously reported in cow or human milk
DG(16:0/18:3(9Z,12Z,15Z)/0:0)[iso2]	C37H66O5		102241525	Previously reported in cow or human milk
DG(16:0/20:2(11Z,14Z)/0:0)[iso2]	C39H72O5			Previously reported in cow or human milk
DG(16:0/20:3(8Z,11Z,14Z)/0:0)[iso2]	C39H70O5			Previously reported in cow or human milk
DG(16:0/22:0/0:0)[iso2]	C41H80O5			Previously reported in cow or human milk
DG(16:1(9Z)/16:1(9Z)/0:0)	C35H64O5		9543679	Previously reported in cow or human milk
DG(16:1(9Z)/18:0/0:0)[iso2]	C37H70O5			Previously reported in cow or human milk
DG(16:1(9Z)/18:2(9Z,12Z)/0:0)[iso2]	C37H66O5			Previously reported in cow or human milk
DG(16:1(9Z)/20:1(11Z)/0:0)[iso2]	C39H72O5			Previously reported in cow or human milk
DG(16:1(9Z)/20:2(11Z,14Z)/0:0)[iso2]	C39H70O5			Previously reported in cow or human milk
DG(17:0/21:0/0:0)[iso2]	C41H80O5			Previously reported in cow or human milk
DG(17:0/22:0/0:0)[iso2]	C42H82O5			Previously reported in cow or human milk
DG(18:0/18:2(9Z,12Z)/0:0)[iso2]	C39H72O5		90471657	Previously reported in cow or human milk
DG(18:0/18:3(9Z,12Z,15Z)/0:0)[iso2]	C39H70O5		102272272	Previously reported in cow or human milk
DG(18:0/20:0/0:0)[iso2]	C41H80O5		101858606	Previously reported in cow or human milk
DG(18:0/21:0/0:0)[iso2]	C42H82O5			Previously reported in cow or human milk
DG(18:1(11E)/16:0/0:0)	C37H70O5			Previously reported in cow or human milk
DG(18:1(9Z)/16:0/0:0)	C37H70O5		5283471	Previously reported in cow or human milk
DG(18:1(9Z)/18:1(9Z)/0:0)	C39H72O5	24529-88-2	9543716	Previously reported in cow or human milk
DG(18:1(9Z)/18:2(9Z,12Z)/0:0)[iso2]	C39H70O5		95858726	Previously reported in cow or human milk
DG(18:3(6Z,9Z,12Z)/16:0/0:0)[iso2]	C37H66O5			Previously reported in cow or human milk
DG(18:3(6Z,9Z,12Z)/18:0/0:0)[iso2]	C39H70O5			Previously reported in cow or human milk
DG(19:0/19:0/0:0)	C41H80O5		98117759	Previously reported in cow or human milk
DG(19:0/20:0/0:0)[iso2]	C42H82O5		98117760	Previously reported in cow or human milk
DG(19:0/22:1(13Z)/0:0)[iso2]	C44H84O5			Previously reported in cow or human milk
DG(20:0/18:0/0:0)	C41H80O5		3246949	Previously reported in cow or human milk
DG(20:0/22:0/0:0)[iso2]	C45H88O5			Previously reported in cow or human milk
DG(20:0/22:1(13Z)/0:0)[iso2]	C45H86O5			Previously reported in cow or human milk
DG(20:1(11Z)/21:0/0:0)[iso2]	C44H84O5			Previously reported in cow or human milk
DG(20:1(11Z)/22:0/0:0)[iso2]	C45H86O5			Previously reported in cow or human milk
DG(20:1(11Z)/22:1(13Z)/0:0)[iso2]	C45H84O5			Previously reported in cow or human milk
DG(20:2(11Z,14Z)/22:0/0:0)[iso2]	C45H84O5			Previously reported in cow or human milk
DG(21:0/21:0/0:0)	C45H88O5			Previously reported in cow or human milk
DG(24:0/20:3(8Z,11Z,14Z)	C47H86O5		53478557	Previously reported in cow or human milk
DG(O-16:0/18:1(9Z))	C37H72O4		102427949	Previously reported in cow or human milk
DG(O-16:0/20:4(8E,11E,14E,17E)/0:0)	C39H70O4			Previously reported in cow or human milk
D-Galactose	C6H12O6	59-23-4	439357	Previously reported in cow or human milk
D-Glucose	C6H12O6	50-99-7	5793	Previously reported in cow or human milk
D-Glucuronic acid	C6H10O7	6556-12-3	444791	Previously reported in cow or human milk
D-Glutamic acid				Previously reported in cow or human milk
DHC(18:1/16:0)				Previously reported in cow or human milk
DHC(18:1/24:0)				Previously reported in cow or human milk
DHC(18:1/24:1)				Previously reported in cow or human milk
Diaminopimelic acid	C7H14N2O4	14289-34-0	439283	Previously reported in cow or human milk
Difucosyllacto-N-hexaose a				Previously reported in cow or human milk
Dihydrothymine	C5H8N2O2	696-04-8	93556	Previously reported in cow or human milk
Dihydrouracil	C4H6N2O2	504-07-4	649	Previously reported in cow or human milk
Dihydroxyacetone	C3H6O3	96-26-4	670	Previously reported in cow or human milk
Dimethyl sulfone	C2H6O2S	67-71-0	6213	Previously reported in cow or human milk
Dimethyl sulfoxide	C2H6OS	67-68-5	679	Previously reported in cow or human milk
Dimethyl trisulfide	C2H6S3	3658-80-8	19310	Previously reported in cow or human milk
Dimethylamine	C2H7N	124-40-3	674	Previously reported in cow or human milk
Dimethyldisulfide	C2H6S2	624-92-0	12232	Previously reported in cow or human milk
Dimethylglycine	C4H9NO2	1118-68-9	673	Previously reported in cow or human milk
Dimethyl-L-arginine	C8H18N4O2	30315-93-6	123831	Previously reported in cow or human milk
Disialoganglioside Ib	C84H148N4O40		92132037	Previously reported in cow or human milk
Disialyllacto-N-tetraose				Previously reported in cow or human milk
Disialyllactose	C34H56N2O27	18409-15-9	12002504	Previously reported in cow or human milk
DL-2-Aminooctanoic acid	C8H17NO2	644-90-6	69522	Previously reported in cow or human milk
DL-Acetylcarnitine	C9H17NO4	870-77-9		Previously reported in cow or human milk
D-Maltose	C12H22O11	69-79-4	10991489	Previously reported in cow or human milk
D-Mannose	C6H12O6	3458-28-4 31103-86-3	18950	Previously reported in cow or human milk
Docosahexaenoic acid	C22H32O2	6217-54-5	445580	Previously reported in cow or human milk
Docosapentaenoic acid	C22H34O2		6438348	Previously reported in cow or human milk
Dodecanoic acid	C12H24O2	143-07-7	3893	Previously reported in cow or human milk
Dodecanoylcarnitine	C19H37NO4	25518-54-1	168381	Previously reported in cow or human milk
Dopamine	C8H11NO2	51-61-6	681	Previously reported in cow or human milk
D-Pipecolic acid	C6H11NO2	1723-00-8	736316	Previously reported in cow or human milk
D-Ribose	C5H10O5	50-69-1	5779	Previously reported in cow or human milk
D-Ribose 5-phosphate	C5H11O8P	4300-28-1	439167	Previously reported in cow or human milk
D-Ribulose 5-phosphate	C5H11O8P		53477706	Previously reported in cow or human milk
E,e-Carotene-3,3'-dione				Previously reported in cow or human milk
Eicosadienoic acid	C20H36O2	5598-38-9	6439848	Previously reported in cow or human milk
Eicosapentaenoic acid	C20H30O2	10417-94-4	446284	Previously reported in cow or human milk
Eicosenoic acid	C20H38O2	26764-41-0	5282768	Previously reported in cow or human milk
Enterodiol	C18H22O4	80226-00-2	115089	Previously reported in cow or human milk
Enterolactone	C18H18O4	76543-15-2	123917	Previously reported in cow or human milk
Equol	C15H14O3	531-95-3	91469	Previously reported in cow or human milk
Ergocalciferol	C28H44O	50-14-6	5280793	Previously reported in cow or human milk
Ergothioneine	C9H15N3O2S	497-30-3	5351619	Previously reported in cow or human milk
Erucic acid	C22H42O2		5282772	Previously reported in cow or human milk
Erythrose	C4H8O4	583-50-6	439574	Previously reported in cow or human milk
Estradiol	C18H24O2	50-28-2	5757	Previously reported in cow or human milk
Estriol	C18H24O3	50-27-1	5756	Previously reported in cow or human milk
Estrone	C18H22O2	53-16-7	5870	Previously reported in cow or human milk
Estrone glucuronide	C24H30O8	2479-90-5	115255	Previously reported in cow or human milk
Estrone sulfate	C18H22O5S	481-97-0	3001028	Previously reported in cow or human milk
Ethanol	C2H6O	64-17-5	702	Previously reported in cow or human milk
Ethanolamine	C2H7NO	141-43-5	700	Previously reported in cow or human milk
Ethoxyacetic acid	C4H8O3	627-03-2	12301	Previously reported in cow or human milk
Ethyl acetate	C4H8O2	141-78-6	8857	Previously reported in cow or human milk
Ethyl furoate	C7H8O3		11980	Previously reported in cow or human milk
Ethyl glutarate	C9H16O4	818-38-2	13163	Previously reported in cow or human milk
Ethyl isovalerate	C7H14O2	108-64-5	7945	Previously reported in cow or human milk
Ethyl propiote	C5H10O2	105-37-3	7749	Previously reported in cow or human milk
Ethylenediaminetetraacetic acid	C10H16N2O8	60-00-4	6049	Previously reported in cow or human milk
Folic acid	C19H19N7O6	59-30-3	6037	Previously reported in cow or human milk
Formic acid	CH2O2	64-18-6	284	Previously reported in cow or human milk
Fructose 1,6-bisphosphate	C6H14O11P2		445555	Previously reported in cow or human milk
Fructose 1-phosphate	C6H13O9P	15978-08-2	10400369	Previously reported in cow or human milk
Fructose 6-phosphate	C6H13O9P	643-13-0	69507	Previously reported in cow or human milk
Fumaric acid	C4H4O4	110-17-8	444972	Previously reported in cow or human milk
Galactosylceramide (d18:1/20:0)	C44H85NO8		53480654	Previously reported in cow or human milk
Galacturonic acid	C6H10O7	685-73-4	84740	Previously reported in cow or human milk
Gamma Hydroxybutyric Acid	C4H7O3	591-81-1	3037032	Previously reported in cow or human milk
Gamma-Aminobutyric acid	C4H9NO2	56-12-2	119	Previously reported in cow or human milk
gamma-Carotene				Previously reported in cow or human milk
Gamma-Linolenic acid	C18H30O2	506-26-3	5280933	Previously reported in cow or human milk
Gamma-Tocopherol	C28H48O2	10191-41-0	14986	Previously reported in cow or human milk
Ganglioside GD3(d18:1/16:0)	C68H121N3O29		20057323	Previously reported in cow or human milk
Ganglioside GM2(d18:1/26:0)	C75H137N3O26		20057340	Previously reported in cow or human milk
GDP-L-fucose	C16H25N5O15P2	15839-70-0	439211	Previously reported in cow or human milk
GlcCer(d18:1/9Z-18:1)				Previously reported in cow or human milk
Glucaric acid	C6H10O8	87-73-0	33037	Previously reported in cow or human milk
Glucaric acid-1,4-lactone	C6H8O7	5027-63-4	122306	Previously reported in cow or human milk
Gluconic acid	C6H12O7	526-95-4	10690	Previously reported in cow or human milk
Glucosamine	C6H13NO5	3416-24-8	439213	Previously reported in cow or human milk
Glucosamine 6-phosphate	C6H14NO8P	3616-42-0	439217	Previously reported in cow or human milk
Glucose 1-phosphate	C6H13O9P	2255-14-3	123912	Previously reported in cow or human milk
Glucose 6-phosphate	C6H13O9P	56-73-5	5958	Previously reported in cow or human milk
Glutaminylhistidine	C11H17N5O4	104018-08-8	9814348	Previously reported in cow or human milk
Glutaminyllysine	C11H22N4O4	45234-03-5	71363012	Previously reported in cow or human milk
Glutaminylphenylalanine	C14H19N3O4		57288566	Previously reported in cow or human milk
Glyceraldehyde	C3H6O3	367-47-5	751	Previously reported in cow or human milk
Glyceric acid	C3H6O4	473-81-4	439194	Previously reported in cow or human milk
Glycerol	C3H8O3	56-81-5	753	Previously reported in cow or human milk
Glycerol 3-phosphate	C3H9O6P	17989-41-2	439162	Previously reported in cow or human milk
Glycerophosphocholine	C8H20NO6P	28319-77-9	71920	Previously reported in cow or human milk
Glycine	C2H5NO2	56-40-6	750	Previously reported in cow or human milk
Glycocholic acid	C26H43NO6	475-31-0	23617285	Previously reported in cow or human milk
Glycyl-Arginine	C8H17N5O3		333414	Previously reported in cow or human milk
Glycyl-glycine	C4H8N2O3	556-50-3	11163	Previously reported in cow or human milk
Glycyl-Isoleucine	C8H16N2O3		259613	Previously reported in cow or human milk
Glycyl-L-leucine	C8H16N2O3	869-19-2	92843	Previously reported in cow or human milk
Glycyl-Phenylalanine	C11H14N2O3		97415	Previously reported in cow or human milk
Glycylproline	C7H12N2O3	704-15-4	79101	Previously reported in cow or human milk
Glycyl-Serine	C5H10N2O4		102466	Previously reported in cow or human milk
Glycyl-Tyrosine	C11H14N2O4		256410	Previously reported in cow or human milk
Guanine	C5H5N5O	73-40-5	764	Previously reported in cow or human milk
Guanosine	C10H13N5O5	118-00-3	6802	Previously reported in cow or human milk
Guanosine monophosphate	C10H14N5O8P	85-32-5	6804	Previously reported in cow or human milk
Heneicosanoic acid	C21H42O2	2363-71-5	16898	Previously reported in cow or human milk
Heptadecanoic acid	C17H34O2	506-12-7	10465	Previously reported in cow or human milk
Heptanoic acid	C7H14O2	111-14-8	8094	Previously reported in cow or human milk
Hexal	C6H12O	66-25-1	6184	Previously reported in cow or human milk
Hippuric acid	C9H9NO3	495-69-2	464	Previously reported in cow or human milk
Histamine	C5H9N3	51-45-6	774	Previously reported in cow or human milk
Histidinyl-Alanine	C9H14N4O3		351667	Previously reported in cow or human milk
Histidinyl-Asparagine	C10H15N5O4		9860193	Previously reported in cow or human milk
Histidinyl-Cysteine	C9H14N4O3S		21839149	Previously reported in cow or human milk
Histidinyl-Proline	C11H16N4O3		14324830	Previously reported in cow or human milk
Histidinyl-Tryptophan	C17H19N5O3		6539217	Previously reported in cow or human milk
Histidinyl-Valine	C11H18N4O3		18218216	Previously reported in cow or human milk
homo-cis-Aconitate	C7H8O6		5280640	Previously reported in cow or human milk
Homocysteine	C4H9NO2S	454-29-5	778	Previously reported in cow or human milk
Homocysteine thiolactone	C4H7NOS	3622-59-1	107712	Previously reported in cow or human milk
Homogentisic acid	C8H8O4	451-13-8	780	Previously reported in cow or human milk
Homo-L-arginine	C7H16N4O2	156-86-5	9085	Previously reported in cow or human milk
Homovanillic acid	C9H10O4	306-08-1	1738	Previously reported in cow or human milk
Hydroxybutyrylcarnitine	C11H21NO5		53481617	Previously reported in cow or human milk
Hydroxylamine	H3NO	7803-49-8	787	Previously reported in cow or human milk
Hydroxyphenyllactic acid	C9H10O4	306-23-0	9378	Previously reported in cow or human milk
Hydroxyproline	C5H9NO3	51-35-4	5810	Previously reported in cow or human milk
Hypoxanthine	C5H4N4O	68-94-0	790	Previously reported in cow or human milk
Ile-Ile-Ile-Pro	C23H42N4O5		18295197	Previously reported in cow or human milk
Ile-Val-Val	C16H31N3O4		18221977	Previously reported in cow or human milk
Imidazoleacetic acid	C5H6N2O2	645-65-8	96215	Previously reported in cow or human milk
Indole-5,6-quinone	C8H5NO2		440728	Previously reported in cow or human milk
Indolylacryloylglycine	C13H12N2O3	3475-68-1	5370648	Previously reported in cow or human milk
Inosine	C10H12N4O5	58-63-9	6021	Previously reported in cow or human milk
Inosinic acid	C10H13N4O8P	131-99-7	8582	Previously reported in cow or human milk
Isobutanol	C4H10O	78-83-1	6560	Previously reported in cow or human milk
Isobutyric acid	C4H8O2	79-31-2	6590	Previously reported in cow or human milk
Isobutyrylcarnitine	C11H22NO4		168380	Previously reported in cow or human milk
Isobutyryl-L-carnitine	C11H21NO4	25518-49-4	168379	Previously reported in cow or human milk
Isocitric acid	C6H8O7	320-77-4	1198	Previously reported in cow or human milk
Isomaltose	C12H22O11	585-99-9	440656	Previously reported in cow or human milk
Isopalmitic acid	C16H32O2	4669-02-7	36247	Previously reported in cow or human milk
Isopropyl alcohol	C3H8O	67-63-0	3776	Previously reported in cow or human milk
Isopropyl beta-D-glucoside	C9H18O6	5391-17-3	15613266	Previously reported in cow or human milk
Iso-Valeraldehyde	C5H10O	590-86-3	11552	Previously reported in cow or human milk
Isovaleric acid	C5H10O2	503-74-2	10430	Previously reported in cow or human milk
Isovalerylcarnitine	C12H23NO4	31023-24-2	6426851	Previously reported in cow or human milk
Isoxanthopterin	C6H5N5O2	529-69-1	10729	Previously reported in cow or human milk
Itaconic acid	C5H6O4	97-65-4	811	Previously reported in cow or human milk
Jacaric acid	C18H30O2		5282817	Previously reported in cow or human milk
Kynurenic acid		492-27-3	3845	Previously reported in cow or human milk
L-4-Hydroxyglutamine	C5H10N2O4		22621570	Previously reported in cow or human milk
Lactitol	C12H24O11	585-86-4	3871	Previously reported in cow or human milk
Lactodifucotetraose				Previously reported in cow or human milk
Lacto-N-difucohexaose				Previously reported in cow or human milk
Lacto-N-difucopentaose II				Previously reported in cow or human milk
Lacto-n-fucopentaose I				Previously reported in cow or human milk
Lacto-N-fucopentaose III				Previously reported in cow or human milk
Lacto-N-fucopentaose V				Previously reported in cow or human milk
Lacto-N-fucopentaose-2				Previously reported in cow or human milk
Lacto-N-tetraose				Previously reported in cow or human milk
Lactucaxanthin				Previously reported in cow or human milk
L-Alanine	C3H7NO2	56-41-7	5950	Previously reported in cow or human milk
L-Alloisoleucine	C6H13NO2	1509-34-8	99288	Previously reported in cow or human milk
L-Alpha-aminobutyric acid	C4H9NO2	1492-24-6	80283	Previously reported in cow or human milk
Lanthanum	(H2O)nC3La2O9	7439-91-0	176168	Previously reported in cow or human milk
L-Arabinose	C5H10O5	87-72-9	439195	Previously reported in cow or human milk
L-Arginine	C6H14N4O2	74-79-3	6322	Previously reported in cow or human milk
L-Asparagine	C4H8N2O3	70-47-3	6267	Previously reported in cow or human milk
L-Aspartic acid	C4H7NO4	56-84-8	5960	Previously reported in cow or human milk
L-beta-aspartyl-L-aspartic acid	C8H12N2O7		274178	Previously reported in cow or human milk
L-beta-aspartyl-L-glycine	C6H10N2O5		302430	Previously reported in cow or human milk
L-Carnitine	C7H15NO3	541-14-0	2724480	Previously reported in cow or human milk
L-Cystathionine	C7H14N2O4S	56-88-2	439258	Previously reported in cow or human milk
L-Cysteine	C3H7NO2S	52-90-4	5862	Previously reported in cow or human milk
L-Cystine	C6H12N2O4S2	56-89-3	67678	Previously reported in cow or human milk
L-Dihydroorotic acid	C5H6N2O4	5988-19-2	439216	Previously reported in cow or human milk
Leu-Arg-Asn-Arg	C22H43N11O6		22702886	Previously reported in cow or human milk
Leu-Arg-Leu-Ile	C24H47N7O5		22703053	Previously reported in cow or human milk
Leucyl-Alanine	C9H18N2O3		259321	Previously reported in cow or human milk
Leucyl-Aspartate	C10H18N2O5		3328705	Previously reported in cow or human milk
Leucyl-Leucine	C12H24N2O3	2883-36-5		Previously reported in cow or human milk
Leucyl-Serine	C9H18N2O4		3621685	Previously reported in cow or human milk
Leucyl-Tryptophan	C17H23N3O3		329275	Previously reported in cow or human milk
Leu-Leu-Tyr	C21H33N3O5	20368-24-5	88513	Previously reported in cow or human milk
Leu-Pro-Ile	C17H31N3O4		18222229	Previously reported in cow or human milk
L-Fucose	C6H12O5	3615-41-6 73-34-7	17106	Previously reported in cow or human milk
L-Glutamic acid	C5H9NO4	56-86-0	33032	Previously reported in cow or human milk
L-Glutamine	C5H10N2O3	56-85-9	5961	Previously reported in cow or human milk
L-Histidine	C6H9N3O2	71-00-1	6274	Previously reported in cow or human milk
L-Histidinol	C6H11N3O	4836-52-6	165271	Previously reported in cow or human milk
L-Homoserine	C4H9NO3	672-15-1	12647	Previously reported in cow or human milk
Linoelaidic acid	C18H32O2	506-21-8	5282457	Previously reported in cow or human milk
Linoleic acid	C18H32O2	60-33-3	5280450	Previously reported in cow or human milk
Liothyronine	C15H12I3NO4	6893-02-3	5920	Previously reported in cow or human milk
Lipoic acid	C8H14O2S2	62-46-4	6112	Previously reported in cow or human milk
L-Isoleucine	C6H13NO2	73-32-5	6306	Previously reported in cow or human milk
L-isoleucyl-L-proline	C11H20N2O3		342734	Previously reported in cow or human milk
L-Kynurenine	C10H12N2O3	2922-83-0	161166	Previously reported in cow or human milk
L-Lactic acid	C3H6O3	10326-41-7	107689	Previously reported in cow or human milk
L-Leucine	C6H13NO2	61-90-5	6106	Previously reported in cow or human milk
L-leucyl-L-proline	C11H20N2O3		3977067	Previously reported in cow or human milk
L-Lysine	C6H14N2O2	56-87-1	5962	Previously reported in cow or human milk
L-Malic acid	C4H6O5	97-67-6	222656	Previously reported in cow or human milk
L-Methionine	C5H11NO2S	63-68-3	6137	Previously reported in cow or human milk
L-Norleucine	C6H13NO2	327-57-1	21236	Previously reported in cow or human milk
L-Octanoylcarnitine	C15H29NO4	25243-95-2	11953814	Previously reported in cow or human milk
L-Phenylalanine	C9H11NO2	63-91-2	6140	Previously reported in cow or human milk
L-phenylalanyl-L-proline	C14H18N2O3		7020641	Previously reported in cow or human milk
L-Pipecolic acid	C6H11NO2	3105-95-1	439227	Previously reported in cow or human milk
L-Proline	C5H9NO2	147-85-3	145742	Previously reported in cow or human milk
L-prolyl-L-proline	C10H16N2O3		263469	Previously reported in cow or human milk
L-Ribulose	C5H10O5	551-84-8	439204	Previously reported in cow or human milk
L-Serine	C3H7NO3	56-45-1	5951	Previously reported in cow or human milk
L-Threonine	C4H9NO3	72-19-5	6288	Previously reported in cow or human milk
L-Tryptophan	C11H12N2O2	73-22-3	6305	Previously reported in cow or human milk
L-Tyrosine	C9H11NO3	60-18-4	6057	Previously reported in cow or human milk
Lutein	C40H56O2	127-40-2	6433159	Previously reported in cow or human milk
L-Valine	C5H11NO2	72-18-4	6287	Previously reported in cow or human milk
Lycopene				Previously reported in cow or human milk
Lycopodic acid	C16H30O2	73292-39-4	5312413	Previously reported in cow or human milk
Lys-Asp-Tyr	C19H28N4O7		24889972	Previously reported in cow or human milk
LysoPC(0:0/18:0)	C26H54NO7P		24779491	Previously reported in cow or human milk
LysoPC(15:0)	C23H48NO7P		24779458	Previously reported in cow or human milk
LysoPC(16:0)	C24H50NO7P	14863-27-5	460602	Previously reported in cow or human milk
LysoPC(18:1(9Z))	C26H52NO7P	3542-29-8	16081932	Previously reported in cow or human milk
LysoPC(18:2(9Z,12Z))	C26H50NO7P		11005824	Previously reported in cow or human milk
Lysyl-Glycine	C8H17N3O3		259320	Previously reported in cow or human milk
Lysyl-Lysine	C12H26N4O3		4293571	Previously reported in cow or human milk
Lysyl-Phenylalanine	C15H23N3O3		3459978	Previously reported in cow or human milk
Malic acid	C4H6O5	6915-15-7	525	Previously reported in cow or human milk
Malonic acid	C3H4O4	141-82-2	867	Previously reported in cow or human milk
Maltotetraose	C24H42O21	34612-38-9	439639	Previously reported in cow or human milk
Maltotriose	C18H32O16	1109-28-0	439586	Previously reported in cow or human milk
m-Aminobenzoic acid	C7H7NO2	99-05-8	7419	Previously reported in cow or human milk
Mannitol	C6H14O6	69-65-8	6251	Previously reported in cow or human milk
m-Cresol	C7H8O	108-39-4	342	Previously reported in cow or human milk
Melatonin	C13H16N2O2	73-31-4	896	Previously reported in cow or human milk
Methanesulfonic acid	CH4O3S	75-75-2	6395	Previously reported in cow or human milk
Methanethiol	CH4S	74-93-1	878	Previously reported in cow or human milk
Methanol	CH4O	67-56-1	887	Previously reported in cow or human milk
Methionine sulfoxide	C5H11NO3S	62697-73-8	847	Previously reported in cow or human milk
Methionyl-Alanine	C8H16N2O3S		14878381	Previously reported in cow or human milk
Methionyl-Asparagine	C9H17N3O4S		333467	Previously reported in cow or human milk
Methionyl-Proline	C10H18N2O3S		3472451	Previously reported in cow or human milk
Methyl acetate	C3H6O2	79-20-9	6584	Previously reported in cow or human milk
Methyl alpha-D-glucopyranoside	C7H14O6	97-30-3	64947	Previously reported in cow or human milk
Methyl beta-D-glucopyranoside	C7H14O6	1824-94-8	94214	Previously reported in cow or human milk
Methyl butyrate	C5H10O2	623-42-7	12180	Previously reported in cow or human milk
Methyl jasmote	C13H20O3		6428089	Previously reported in cow or human milk
Methylamine	CH5N	74-89-5	6329	Previously reported in cow or human milk
Methylcysteine	C4H9NO2S	1187-84-4	24417	Previously reported in cow or human milk
Methylmalonic acid	C4H6O4	516-05-2	487	Previously reported in cow or human milk
Methylmalonylcarnitine	C11H19NO6		53481628	Previously reported in cow or human milk
Mevalonic acid	C6H12O4	150-97-0	449	Previously reported in cow or human milk
Mevalonolactone	C6H10O3	503-48-0	5325923	Previously reported in cow or human milk
Monofucosyllacto-N-hexaose				Previously reported in cow or human milk
Monosialoganglioside GM1	C73H131N3O31		5497107	Previously reported in cow or human milk
Monosialoganglioside GM2	C68H123N3O26		71308211	Previously reported in cow or human milk
GM3(d18:1/24:1)	C65H118N2O21		86583360	Previously reported in cow or human milk
Myoinositol	C6H12O6	87-89-8		Previously reported in cow or human milk
myo-Inositol				Previously reported in cow or human milk
Myo-inositol 1-phosphate	C6H13O9P	2831-74-5		Previously reported in cow or human milk
Myristic acid	C14H28O2	544-63-8	11005	Previously reported in cow or human milk
Myristoleic acid	C14H26O2	544-64-9	5281119	Previously reported in cow or human milk
N-(2-Oxohexanoyl)homoserine lactone	C10H15NO4		45109776	Previously reported in cow or human milk
N(5)-ethyl-L-glutamine	C7H14N2O3	3081-61-6	439378	Previously reported in cow or human milk
N6-Acetyl-L-lysine	C8H16N2O3	692-04-6	92832	Previously reported in cow or human milk
N6-Carbamoyl-L-threonyladenosine				Previously reported in cow or human milk
N-Acetyl-D-glucosamine	C8H15NO6		11861101	Previously reported in cow or human milk
N-Acetylgalactosamine	C8H15NO6	14215-68-0	84265	Previously reported in cow or human milk
N-Acetylhistidine	C8H11N3O3	2497-02-1	273260	Previously reported in cow or human milk
N-Acetylmannosamine	C8H15NO6	3615-17-6	439281	Previously reported in cow or human milk
N-acetyl-Muramic acid	C11H19NO8	61633-75-8	5462244	Previously reported in cow or human milk
N-Acetylneuraminic acid	C11H19NO9	131-48-6	445063	Previously reported in cow or human milk
N-acetylneuraminosyl(a2-6)lactosamine	C25H42N2O19	64364-50-7	125128	Previously reported in cow or human milk
N-Acetylornithine	C7H14N2O3	6205-08-9	439232	Previously reported in cow or human milk
N-Acetylputrescine	C6H14N2O	5699-41-2	122356	Previously reported in cow or human milk
N-Acetylserotonin	C12H14N2O2	1210-83-9	903	Previously reported in cow or human milk
D+		53-84-9	5892	Previously reported in cow or human milk
N-Alpha-ccetyllysine	C8H16N2O3	1946-82-3	192590	Previously reported in cow or human milk
Neolactotetraose				Previously reported in cow or human milk
Neurosporene				Previously reported in cow or human milk
N-Formyl-L-methionine	C6H11NO3S	4289-98-9	6995182	Previously reported in cow or human milk
N-Heptanoylglycine	C9H17NO3	23783-23-5	10932172	Previously reported in cow or human milk
N-Hydroxy-l-tyrosine	C9H11NO4	64448-49-3	4478048	Previously reported in cow or human milk
Niacimide	C6H6N2O	98-92-0	936	Previously reported in cow or human milk
Nicotimide riboside	C11H15N2O5	1341-23-7	439924	Previously reported in cow or human milk
Nicotinic acid	C6H5NO2	59-67-6	938	Previously reported in cow or human milk
N-Methyl-D-aspartic acid	C5H9NO4	6384-92-5	22880	Previously reported in cow or human milk
N-methyl-L-glutamic Acid	C6H11NO4	35989-16-3	439377	Previously reported in cow or human milk
N-Methyltryptamine	C11H14N2	61-49-4	6088	Previously reported in cow or human milk
N-oleoyl glutamine	C23H42N2O4		52922072	Previously reported in cow or human milk
Nodecanoic acid	C19H38O2	646-30-0	12591	Previously reported in cow or human milk
Norepinephrine	C8H11NO3	51-41-2	439260	Previously reported in cow or human milk
O-Acetylserine	C5H9NO4	5147-00-2	99478	Previously reported in cow or human milk
O-Adipoylcarnitine	C13H23NO6		71296139	Previously reported in cow or human milk
o-Cresol	C7H8O	95-48-7	335	Previously reported in cow or human milk
O-Dodecanoylcarnitine	C19H37NO4		10427569	Previously reported in cow or human milk
Oleic acid	C18H34O2	112-80-1	445639	Previously reported in cow or human milk
Oleoylcarnitine	C25H47NO4	38677-66-6	53477789	Previously reported in cow or human milk
O-Methylmalonylcarnitine	C11H19NO6		71464478	Previously reported in cow or human milk
O-Phosphoethanolamine	C2H8NO4P	1071-23-4	1015	Previously reported in cow or human milk
O-Propanoyl-D-carnitine	C10H19NO4		12879828	Previously reported in cow or human milk
Ornithine	C5H12N2O2	70-26-8	6262	Previously reported in cow or human milk
Orotic acid	C5H4N2O4	65-86-1	967	Previously reported in cow or human milk
Ortho-Hydroxyphenylacetic acid	C8H8O3	614-75-5	11970	Previously reported in cow or human milk
O-Succinylcarnitine	C11H19NO6		71464481	Previously reported in cow or human milk
O-Succinyl-L-homoserine	C8H13NO6	1492-23-5	439406	Previously reported in cow or human milk
O-Tetradecanoylcarnitine	C21H41NO4		6426854	Previously reported in cow or human milk
o-Tyrosine	C9H11NO3	2370-61-8	91482	Previously reported in cow or human milk
Oxalacetic acid	C4H4O5	328-42-7	970	Previously reported in cow or human milk
Oxalic acid	C2H2O4	144-62-7	971	Previously reported in cow or human milk
Oxoglutaric acid	C5H6O5	328-50-7	51	Previously reported in cow or human milk
Oxolinic Acid	C13H11NO5	14698-29-4	4628	Previously reported in cow or human milk
Palmitelaidic acid	C16H30O2	10030-73-6	5282745	Previously reported in cow or human milk
Palmitic acid	C16H32O2	57-10-3	985	Previously reported in cow or human milk
Palmitoleic acid	C16H30O2	373-49-9	445638	Previously reported in cow or human milk
p-Aminobenzoic acid	C7H7NO2	150-13-0	978	Previously reported in cow or human milk
Pantothenic acid	C9H17NO5	79-83-4	988	Previously reported in cow or human milk
PC(10:0/18:1(9Z))	C36H70NO8P		24778531	Previously reported in cow or human milk
PC(10:0/19:0)	C37H74NO8P		24778533	Previously reported in cow or human milk
PC(10:0/20:0)	C38H76NO8P		24778534	Previously reported in cow or human milk
PC(10:0/21:0)	C39H78NO8P		24778535	Previously reported in cow or human milk
PC(10:0/22:0)	C40H80NO8P		24778536	Previously reported in cow or human milk
PC(10:0/23:0)	C41H82NO8P		24778538	Previously reported in cow or human milk
PC(10:0/24:0)	C42H84NO8P		24778539	Previously reported in cow or human milk
PC(11:0/19:0)	C38H76NO8P		24778554	Previously reported in cow or human milk
PC(11:0/20:0)	C39H78NO8P		24778555	Previously reported in cow or human milk
PC(11:0/21:0)	C40H80NO8P		24778556	Previously reported in cow or human milk
PC(11:0/22:0)	C41H82NO8P		24778557	Previously reported in cow or human milk
PC(11:0/23:0)	C42H84NO8P		24778558	Previously reported in cow or human milk
PC(11:0/24:0)	C43H86NO8P		24778559	Previously reported in cow or human milk
PC(12:0/16:1(9Z))	C36H70NO8P		52922120	Previously reported in cow or human milk
PC(12:0/17:0)	C37H74NO8P		52922122	Previously reported in cow or human milk
PC(12:0/18:0)	C38H76NO8P		24778573	Previously reported in cow or human milk
PC(12:0/18:1(9Z))	C38H74NO8P		24778575	Previously reported in cow or human milk
PC(12:0/19:0)	C39H78NO8P		52922136	Previously reported in cow or human milk
PC(12:0/20:0)	C40H80NO8P		24778579	Previously reported in cow or human milk
PC(12:0/20:1(11Z))	C40H78NO8P		52922140	Previously reported in cow or human milk
PC(12:0/20:2(11Z,14Z))	C40H76NO8P		52922142	Previously reported in cow or human milk
PC(12:0/20:3(8Z,11Z,14Z))	C40H74NO8P		52922144	Previously reported in cow or human milk
PC(12:0/21:0)	C41H82NO8P		52922150	Previously reported in cow or human milk
PC(12:0/22:0)	C42H84NO8P		24778581	Previously reported in cow or human milk
PC(12:0/22:4(7Z,10Z,13Z,16Z))	C42H76NO8P		52922156	Previously reported in cow or human milk
PC(12:0/23:0)	C43H86NO8P		24778583	Previously reported in cow or human milk
PC(12:0/24:0)	C44H88NO8P		24778584	Previously reported in cow or human milk
PC(13:0/16:0)	C37H74NO8P		52922166	Previously reported in cow or human milk
PC(13:0/17:0)	C38H76NO8P		24778595	Previously reported in cow or human milk
PC(13:0/18:0)	C39H78NO8P		52922174	Previously reported in cow or human milk
PC(13:0/18:1(9Z))	C39H76NO8P		52922176	Previously reported in cow or human milk
PC(13:0/18:2(9Z,12Z))	C39H74NO8P		52922178	Previously reported in cow or human milk
PC(13:0/19:0)	C40H80NO8P		24778597	Previously reported in cow or human milk
PC(13:0/20:0)	C41H82NO8P		24778599	Previously reported in cow or human milk
PC(13:0/20:1(11Z))	C41H80NO8P		52922188	Previously reported in cow or human milk
PC(13:0/20:2(11Z,14Z))	C41H78NO8P		52922190	Previously reported in cow or human milk
PC(13:0/21:0)	C42H84NO8P		24778600	Previously reported in cow or human milk
PC(13:0/22:0)	C43H86NO8P		52922198	Previously reported in cow or human milk
PC(13:0/23:0)	C44H88NO8P		24778602	Previously reported in cow or human milk
PC(14:0/14:1(9Z))	C36H70NO8P		52922210	Previously reported in cow or human milk
PC(14:0/15:0)	C37H74NO8P		24778611	Previously reported in cow or human milk
PC(14:0/16:0)	C38H76NO8P	69525-80-0	129657	Previously reported in cow or human milk
PC(14:0/16:1(9Z))	C38H74NO8P		24778615	Previously reported in cow or human milk
PC(14:0/17:0)	C39H78NO8P		52922214	Previously reported in cow or human milk
PC(14:0/18:0)	C40H80NO8P		131150	Previously reported in cow or human milk
PC(14:0/18:1(9Z))	C40H78NO8P		24778620	Previously reported in cow or human milk
PC(14:0/18:2(9Z,12Z))	C40H76NO8P		24778624	Previously reported in cow or human milk
PC(14:0/18:3(6Z,9Z,12Z))	C40H74NO8P		52922220	Previously reported in cow or human milk
PC(14:0/18:3(9Z,12Z,15Z))	C40H74NO8P		24778625	Previously reported in cow or human milk
PC(14:0/19:0)	C41H82NO8P		52922222	Previously reported in cow or human milk
PC(14:0/20:0)	C42H84NO8P		24778633	Previously reported in cow or human milk
PC(14:0/20:1(11Z))	C42H82NO8P		52922226	Previously reported in cow or human milk
PC(14:0/20:2(11Z,14Z))	C42H80NO8P		52922228	Previously reported in cow or human milk
PC(14:0/20:3(8Z,11Z,14Z))	C42H78NO8P		52922230	Previously reported in cow or human milk
PC(14:0/20:4(5Z,8Z,11Z,14Z))	C42H76NO8P		24778634	Previously reported in cow or human milk
PC(14:0/21:0)	C43H86NO8P		52922232	Previously reported in cow or human milk
PC(14:0/22:0)	C44H88NO8P		24778638	Previously reported in cow or human milk
PC(14:0/22:1(13Z))	C44H86NO8P		53478609	Previously reported in cow or human milk
PC(14:0/22:4(7Z,10Z,13Z,16Z))	C44H80NO8P		52922238	Previously reported in cow or human milk
PC(14:0/22:5(7Z,10Z,13Z,16Z,19Z))	C44H78NO8P		53478613	Previously reported in cow or human milk
PC(14:1(9Z)/14:0)	C36H70NO8P		52922244	Previously reported in cow or human milk
PC(14:1(9Z)/16:0)	C38H74NO8P		52922250	Previously reported in cow or human milk
PC(14:1(9Z)/17:0)	C39H76NO8P		52922254	Previously reported in cow or human milk
PC(14:1(9Z)/18:0)	C40H78NO8P		52922260	Previously reported in cow or human milk
PC(14:1(9Z)/18:1(9Z))	C40H76NO8P		52922262	Previously reported in cow or human milk
PC(14:1(9Z)/18:2(9Z,12Z))	C40H74NO8P		52922264	Previously reported in cow or human milk
PC(14:1(9Z)/19:0)	C41H80NO8P		52922272	Previously reported in cow or human milk
PC(14:1(9Z)/20:0)	C42H82NO8P		52922276	Previously reported in cow or human milk
PC(14:1(9Z)/20:1(11Z))	C42H80NO8P		52922278	Previously reported in cow or human milk
PC(14:1(9Z)/20:2(11Z,14Z))	C42H78NO8P		52922280	Previously reported in cow or human milk
PC(14:1(9Z)/20:3(8Z,11Z,14Z))	C42H76NO8P		52922282	Previously reported in cow or human milk
PC(14:1(9Z)/21:0)	C43H84NO8P		52922288	Previously reported in cow or human milk
PC(14:1(9Z)/22:0)	C44H86NO8P		52922290	Previously reported in cow or human milk
PC(14:1(9Z)/22:1(13Z))	C44H84NO8P		53478629	Previously reported in cow or human milk
PC(14:1(9Z)/22:4(7Z,10Z,13Z,16Z))	C44H78NO8P		52922296	Previously reported in cow or human milk
PC(15:0/14:0)	C37H74NO8P		52922302	Previously reported in cow or human milk
PC(15:0/15:0)	C38H76NO8P		24778654	Previously reported in cow or human milk
PC(15:0/16:0)	C39H78NO8P		24778655	Previously reported in cow or human milk
PC(15:0/16:1(9Z))	C39H76NO8P		24778657	Previously reported in cow or human milk
PC(15:0/17:0)	C40H80NO8P		24778659	Previously reported in cow or human milk
PC(15:0/18:0)	C41H82NO8P		11787533	Previously reported in cow or human milk
PC(15:0/18:1(9Z))	C41H80NO8P		52922312	Previously reported in cow or human milk
PC(15:0/18:2(9Z,12Z))	C41H78NO8P		24778664	Previously reported in cow or human milk
PC(15:0/19:0)	C42H84NO8P		24778666	Previously reported in cow or human milk
PC(15:0/20:0)	C43H86NO8P		52922322	Previously reported in cow or human milk
PC(15:0/20:1(11Z))	C43H84NO8P		52922324	Previously reported in cow or human milk
PC(15:0/20:2(11Z,14Z))	C43H82NO8P		52922326	Previously reported in cow or human milk
PC(15:0/20:3(8Z,11Z,14Z))	C43H80NO8P		52922328	Previously reported in cow or human milk
PC(15:0/21:0)	C44H88NO8P		24778670	Previously reported in cow or human milk
PC(15:0/22:0)	C45H90NO8P		52922334	Previously reported in cow or human milk
PC(16:0/13:0)	C37H74NO8P		52922406	Previously reported in cow or human milk
PC(16:0/14:0)	C38H76NO8P		24778679	Previously reported in cow or human milk
PC(16:0/14:1(9Z))	C38H74NO8P		52922408	Previously reported in cow or human milk
PC(16:0/15:0)	C39H78NO8P		24778680	Previously reported in cow or human milk
PC(16:0/16:0)	C40H80NO8P	63-89-8	452110	Previously reported in cow or human milk
PC(16:0/16:1(9Z))	C40H78NO8P	53595-24-7	6443788	Previously reported in cow or human milk
PC(16:0/17:0)	C41H82NO8P		24778682	Previously reported in cow or human milk
PC(16:0/18:0)	C42H84NO8P		24778686	Previously reported in cow or human milk
PC(16:0/18:1(11E))	C42H82NO8P		24778688	Previously reported in cow or human milk
PC(16:0/18:1(9Z))	C42H82NO8P	6753-55-5	5497103	Previously reported in cow or human milk
PC(16:0/18:2(9Z,12Z))	C42H80NO8P	6931-84-6	5287971	Previously reported in cow or human milk
PC(16:0/18:3(6Z,9Z,12Z))	C42H78NO8P		24778699	Previously reported in cow or human milk
PC(16:0/18:3(9Z,12Z,15Z))	C42H78NO8P		24778702	Previously reported in cow or human milk
PC(16:0/18:4(6Z,9Z,12Z,15Z))	C42H76NO8P		24778703	Previously reported in cow or human milk
PC(16:0/19:0)	C43H86NO8P		52922414	Previously reported in cow or human milk
PC(16:0/20:0)	C44H88NO8P		24778711	Previously reported in cow or human milk
PC(16:0/20:1(11Z))	C44H86NO8P		52922418	Previously reported in cow or human milk
PC(16:0/20:2(11Z,14Z))	C44H84NO8P		52922420	Previously reported in cow or human milk
PC(16:0/20:3(8Z,11Z,14Z))	C44H82NO8P		24778719	Previously reported in cow or human milk
PC(16:0/20:4(5Z,8Z,11Z,14Z))	C44H80NO8P	6931-56-2	10747814	Previously reported in cow or human milk
PC(16:0/20:5(5Z,8Z,11Z,14Z,17Z))	C44H78NO8P		24778723	Previously reported in cow or human milk
PC(16:0/21:0)	C45H90NO8P		52922422	Previously reported in cow or human milk
PC(16:0/22:4(7Z,10Z,13Z,16Z))	C46H84NO8P		24778732	Previously reported in cow or human milk
PC(16:0/22:5(7Z,10Z,13Z,16Z,19Z))	C46H82NO8P		24778737	Previously reported in cow or human milk
PC(16:0/22:6(4Z,7Z,10Z,13Z,16Z,19Z))	C46H80NO8P	59403-54-2	6441886	Previously reported in cow or human milk
PC(16:1(9Z)/12:0)	C36H70NO8P		52922428	Previously reported in cow or human milk
PC(16:1(9Z)/14:0)	C38H74NO8P		52922432	Previously reported in cow or human milk
PC(16:1(9Z)/15:0)	C39H76NO8P		52922436	Previously reported in cow or human milk
PC(16:1(9Z)/16:0)	C40H78NO8P		52922440	Previously reported in cow or human milk
PC(16:1(9Z)/16:1(9Z))	C40H76NO8P		24778764	Previously reported in cow or human milk
PC(16:1(9Z)/17:0)	C41H80NO8P		52922442	Previously reported in cow or human milk
PC(16:1(9Z)/18:0)	C42H82NO8P		52922448	Previously reported in cow or human milk
PC(16:1(9Z)/18:1(9Z))	C42H80NO8P		24778767	Previously reported in cow or human milk
PC(16:1(9Z)/18:2(9Z,12Z))	C42H78NO8P		24778768	Previously reported in cow or human milk
PC(16:1(9Z)/18:3(6Z,9Z,12Z))	C42H76NO8P		52922450	Previously reported in cow or human milk
PC(16:1(9Z)/18:3(9Z,12Z,15Z))	C42H76NO8P		52922452	Previously reported in cow or human milk
PC(16:1(9Z)/19:0)	C43H84NO8P		52922454	Previously reported in cow or human milk
PC(16:1(9Z)/20:0)	C44H86NO8P	18194-24-6	5459377	Previously reported in cow or human milk
PC(16:1(9Z)/20:1(11Z))	C44H84NO8P		52922459	Previously reported in cow or human milk
PC(16:1(9Z)/20:2(11Z,14Z))	C44H82NO8P		52922461	Previously reported in cow or human milk
PC(16:1(9Z)/20:3(8Z,11Z,14Z))	C44H80NO8P		52922463	Previously reported in cow or human milk
PC(16:1(9Z)/20:4(5Z,8Z,11Z,14Z))	C44H78NO8P		24778771	Previously reported in cow or human milk
PC(16:1(9Z)/22:4(7Z,10Z,13Z,16Z))	C46H82NO8P		52922475	Previously reported in cow or human milk
PC(16:1(9Z)/22:5(7Z,10Z,13Z,16Z,19Z))	C46H80NO8P		53478687	Previously reported in cow or human milk
PC(16:1(9Z)/24:1(15Z))	C48H92NO8P		53478691	Previously reported in cow or human milk
PC(17:0/12:0)	C37H74NO8P		52922477	Previously reported in cow or human milk
PC(17:0/13:0)	C38H76NO8P		24778779	Previously reported in cow or human milk
PC(17:0/14:0)	C39H78NO8P		52922479	Previously reported in cow or human milk
PC(17:0/14:1(9Z))	C39H76NO8P		24778520	Previously reported in cow or human milk
PC(17:0/15:0)	C40H80NO8P		24778781	Previously reported in cow or human milk
PC(17:0/16:0)	C41H82NO8P		52922483	Previously reported in cow or human milk
PC(17:0/16:1(9Z))	C41H80NO8P		52922485	Previously reported in cow or human milk
PC(17:0/17:0)	C42H84NO8P		24778784	Previously reported in cow or human milk
PC(17:0/18:0)	C43H86NO8P		24778785	Previously reported in cow or human milk
PC(17:0/18:1(9Z))	C43H84NO8P		24778787	Previously reported in cow or human milk
PC(17:0/18:2(9Z,12Z))	C43H82NO8P		52922491	Previously reported in cow or human milk
PC(17:0/18:3(6Z,9Z,12Z))	C43H80NO8P		52922493	Previously reported in cow or human milk
PC(17:0/18:3(9Z,12Z,15Z))	C43H80NO8P		10373012	Previously reported in cow or human milk
PC(17:0/19:0)	C44H88NO8P		52922497	Previously reported in cow or human milk
PC(17:0/20:0)	C45H90NO8P		52922501	Previously reported in cow or human milk
PC(17:1(10Z)/17:1(10Z))	C42H80NO8P		24778802	Previously reported in cow or human milk
PC(18:0/12:0)	C38H76NO8P		24778808	Previously reported in cow or human milk
PC(18:0/13:0)	C39H78NO8P		52922641	Previously reported in cow or human milk
PC(18:0/14:0)	C40H80NO8P		3082163	Previously reported in cow or human milk
PC(18:0/14:1(9Z))	C40H78NO8P		52922643	Previously reported in cow or human milk
PC(18:0/15:0)	C41H82NO8P		52922645	Previously reported in cow or human milk
PC(18:0/16:0)	C42H84NO8P		18631368	Previously reported in cow or human milk
PC(18:0/16:1(9Z))	C42H82NO8P		24778811	Previously reported in cow or human milk
PC(18:0/17:0)	C43H86NO8P		52922649	Previously reported in cow or human milk
PC(18:0/18:0)	C44H88NO8P	816-94-4	94190	Previously reported in cow or human milk
PC(18:0/18:1(9Z))	C44H86NO8P	6753-56-6	24778825	Previously reported in cow or human milk
PC(18:0/18:2(9Z,12Z))	C44H84NO8P	27098-24-4	6441487	Previously reported in cow or human milk
PC(18:0/18:3(6Z,9Z,12Z))	C44H82NO8P		52922655	Previously reported in cow or human milk
PC(18:0/18:3(9Z,12Z,15Z))	C44H82NO8P		52922657	Previously reported in cow or human milk
PC(18:0/18:4(6Z,9Z,12Z,15Z))	C44H80NO8P		24778833	Previously reported in cow or human milk
PC(18:0/19:0)	C45H90NO8P		52922659	Previously reported in cow or human milk
PC(18:0/20:2(11Z,14Z))	C46H88NO8P		24778847	Previously reported in cow or human milk
PC(18:0/20:3(8Z,11Z,14Z))	C46H86NO8P		24778857	Previously reported in cow or human milk
PC(18:0/20:4(5Z,8Z,11Z,14Z))	C46H84NO8P		16219824	Previously reported in cow or human milk
PC(18:0/20:5(5Z,8Z,11Z,14Z,17Z))	C46H82NO8P		24778860	Previously reported in cow or human milk
PC(18:0/22:4(7Z,10Z,13Z,16Z))	C48H88NO8P		24778868	Previously reported in cow or human milk
PC(18:1(11E)/18:1(11E))	C44H84NO8P		24778895	Previously reported in cow or human milk
PC(18:1(9E)/18:1(9E))	C44H84NO8P	4235-95-4	10350317	Previously reported in cow or human milk
PC(18:1(9Z)/12:0)	C38H74NO8P		52922669	Previously reported in cow or human milk
PC(18:1(9Z)/13:0)	C39H76NO8P		52922671	Previously reported in cow or human milk
PC(18:1(9Z)/14:0)	C40H78NO8P		24778931	Previously reported in cow or human milk
PC(18:1(9Z)/14:1(9Z))	C40H76NO8P		52922673	Previously reported in cow or human milk
PC(18:1(9Z)/15:0)	C41H80NO8P		52922675	Previously reported in cow or human milk
PC(18:1(9Z)/16:1(9Z))	C42H80NO8P		24778935	Previously reported in cow or human milk
PC(18:1(9Z)/17:0)	C43H84NO8P		52922679	Previously reported in cow or human milk
PC(18:1(9Z)/18:0)	C44H86NO8P		24778936	Previously reported in cow or human milk
PC(18:1(9Z)/18:2(9Z,12Z))	C44H82NO8P		24778939	Previously reported in cow or human milk
PC(18:1(9Z)/18:3(6Z,9Z,12Z))	C44H80NO8P		52922685	Previously reported in cow or human milk
PC(18:1(9Z)/18:3(9Z,12Z,15Z))	C44H80NO8P		24778941	Previously reported in cow or human milk
PC(18:1(9Z)/18:4(6Z,9Z,12Z,15Z))	C44H78NO8P		52922687	Previously reported in cow or human milk
PC(18:1(9Z)/20:1(11Z))	C46H88NO8P		52922693	Previously reported in cow or human milk
PC(18:1(9Z)/20:2(11Z,14Z))	C46H86NO8P		52922695	Previously reported in cow or human milk
PC(18:1(9Z)/20:3(8Z,11Z,14Z))	C46H84NO8P		52922697	Previously reported in cow or human milk
PC(18:1(9Z)/20:4(5Z,8Z,11Z,14Z))	C46H82NO8P		24778948	Previously reported in cow or human milk
PC(18:1(9Z)/20:5(5Z,8Z,11Z,14Z,17Z))	C46H80NO8P		24778949	Previously reported in cow or human milk
PC(18:1(9Z)/22:1(13Z))	C48H92NO8P		53478769	Previously reported in cow or human milk
PC(18:2(9Z,12Z)/13:0)	C39H74NO8P		52922709	Previously reported in cow or human milk
PC(18:2(9Z,12Z)/14:0)	C40H76NO8P		52922711	Previously reported in cow or human milk
PC(18:2(9Z,12Z)/14:1(9Z))	C40H74NO8P		52922713	Previously reported in cow or human milk
PC(18:2(9Z,12Z)/15:0)	C41H78NO8P		52922715	Previously reported in cow or human milk
PC(18:2(9Z,12Z)/16:0)	C42H80NO8P		24778972	Previously reported in cow or human milk
PC(18:2(9Z,12Z)/16:1(9Z))	C42H78NO8P		52922719	Previously reported in cow or human milk
PC(18:2(9Z,12Z)/17:0)	C43H82NO8P		52922721	Previously reported in cow or human milk
PC(18:2(9Z,12Z)/18:0)	C44H84NO8P		15378085	Previously reported in cow or human milk
PC(18:2(9Z,12Z)/18:1(9Z))	C44H82NO8P		52922727	Previously reported in cow or human milk
PC(18:2(9Z,12Z)/18:2(9Z,12Z))	C44H80NO8P	998-06-1	5288075	Previously reported in cow or human milk
PC(18:2(9Z,12Z)/18:3(6Z,9Z,12Z))	C44H78NO8P		52922729	Previously reported in cow or human milk
PC(18:2(9Z,12Z)/18:3(9Z,12Z,15Z))	C44H78NO8P		52922731	Previously reported in cow or human milk
PC(18:2(9Z,12Z)/20:0)	C46H88NO8P		52922739	Previously reported in cow or human milk
PC(18:2(9Z,12Z)/20:1(11Z))	C46H86NO8P		52922741	Previously reported in cow or human milk
PC(18:2(9Z,12Z)/20:1(13Z))	C46H86NO8P		24778978	Previously reported in cow or human milk
PC(18:2(9Z,12Z)/20:2(11Z,14Z))	C46H84NO8P		52922743	Previously reported in cow or human milk
PC(18:2(9Z,12Z)/20:3(8Z,11Z,14Z))	C46H82NO8P		52922745	Previously reported in cow or human milk
PC(18:2(9Z,12Z)/20:4(5Z,8Z,11Z,14Z))	C46H80NO8P		24778979	Previously reported in cow or human milk
PC(18:2(9Z,12Z)/22:0)	C48H92NO8P		52922751	Previously reported in cow or human milk
PC(18:2(9Z,12Z)/22:1(13Z))	C48H90NO8P		53478791	Previously reported in cow or human milk
PC(18:3(6Z,9Z,12Z)/14:0)	C40H74NO8P		52922763	Previously reported in cow or human milk
PC(18:3(6Z,9Z,12Z)/16:0)	C42H78NO8P		52922771	Previously reported in cow or human milk
PC(18:3(6Z,9Z,12Z)/16:1(9Z))	C42H76NO8P		52922773	Previously reported in cow or human milk
PC(18:3(6Z,9Z,12Z)/17:0)	C43H80NO8P		52922775	Previously reported in cow or human milk
PC(18:3(6Z,9Z,12Z)/18:0)	C44H82NO8P		52922781	Previously reported in cow or human milk
PC(18:3(6Z,9Z,12Z)/18:1(9Z))	C44H80NO8P		52922783	Previously reported in cow or human milk
PC(18:3(6Z,9Z,12Z)/18:2(9Z,12Z))	C44H78NO8P		52922785	Previously reported in cow or human milk
PC(18:3(6Z,9Z,12Z)/20:0)	C46H86NO8P		52922797	Previously reported in cow or human milk
PC(18:3(6Z,9Z,12Z)/20:1(11Z))	C46H84NO8P		52922799	Previously reported in cow or human milk
PC(18:3(6Z,9Z,12Z)/20:2(11Z,14Z))	C46H82NO8P		52922801	Previously reported in cow or human milk
PC(18:3(6Z,9Z,12Z)/20:3(8Z,11Z,14Z))	C46H80NO8P		52922803	Previously reported in cow or human milk
PC(18:3(6Z,9Z,12Z)/22:0)	C48H90NO8P		52922811	Previously reported in cow or human milk
PC(18:3(6Z,9Z,12Z)/22:1(13Z))	C48H88NO8P		53478813	Previously reported in cow or human milk
PC(18:3(9Z,12Z,15Z)/14:0)	C40H74NO8P		52922825	Previously reported in cow or human milk
PC(18:3(9Z,12Z,15Z)/16:0)	C42H78NO8P		52922833	Previously reported in cow or human milk
PC(18:3(9Z,12Z,15Z)/16:1(9Z))	C42H76NO8P		52922835	Previously reported in cow or human milk
PC(18:3(9Z,12Z,15Z)/17:0)	C43H80NO8P		52922837	Previously reported in cow or human milk
PC(18:3(9Z,12Z,15Z)/18:0)	C44H82NO8P		52922843	Previously reported in cow or human milk
PC(18:3(9Z,12Z,15Z)/18:1(9Z))	C44H80NO8P		24778989	Previously reported in cow or human milk
PC(18:3(9Z,12Z,15Z)/18:2(9Z,12Z))	C44H78NO8P		52922845	Previously reported in cow or human milk
PC(18:3(9Z,12Z,15Z)/20:0)	C46H86NO8P		52922855	Previously reported in cow or human milk
PC(18:3(9Z,12Z,15Z)/20:1(11Z))	C46H84NO8P		52922857	Previously reported in cow or human milk
PC(18:3(9Z,12Z,15Z)/20:2(11Z,14Z))	C46H82NO8P		52922859	Previously reported in cow or human milk
PC(18:3(9Z,12Z,15Z)/20:3(8Z,11Z,14Z))	C46H80NO8P		52922861	Previously reported in cow or human milk
PC(18:3(9Z,12Z,15Z)/22:0)	C48H90NO8P		52922869	Previously reported in cow or human milk
PC(18:3(9Z,12Z,15Z)/22:1(13Z))	C48H88NO8P		53478837	Previously reported in cow or human milk
PC(18:4(6Z,9Z,12Z,15Z)/16:0)	C42H76NO8P		52922891	Previously reported in cow or human milk
PC(18:4(6Z,9Z,12Z,15Z)/18:0)	C44H80NO8P		52922901	Previously reported in cow or human milk
PC(18:4(6Z,9Z,12Z,15Z)/18:1(9Z))	C44H78NO8P		52922903	Previously reported in cow or human milk
PC(18:4(6Z,9Z,12Z,15Z)/20:0)	C46H84NO8P		52922917	Previously reported in cow or human milk
PC(18:4(6Z,9Z,12Z,15Z)/20:1(11Z))	C46H82NO8P		52922919	Previously reported in cow or human milk
PC(18:4(6Z,9Z,12Z,15Z)/20:2(11Z,14Z))	C46H80NO8P		52922921	Previously reported in cow or human milk
PC(18:4(6Z,9Z,12Z,15Z)/22:0)	C48H88NO8P		52922931	Previously reported in cow or human milk
PC(19:0/10:0)	C37H74NO8P		24779001	Previously reported in cow or human milk
PC(19:0/11:0)	C38H76NO8P		24779002	Previously reported in cow or human milk
PC(19:0/12:0)	C39H78NO8P		24779000	Previously reported in cow or human milk
PC(19:0/13:0)	C40H80NO8P		24779003	Previously reported in cow or human milk
PC(19:0/14:0)	C41H82NO8P		24779004	Previously reported in cow or human milk
PC(19:0/14:1(9Z))	C41H80NO8P		52922941	Previously reported in cow or human milk
PC(19:0/15:0)	C42H84NO8P		24779005	Previously reported in cow or human milk
PC(19:0/16:0)	C43H86NO8P		52922945	Previously reported in cow or human milk
PC(19:0/16:1(9Z))	C43H84NO8P		52922947	Previously reported in cow or human milk
PC(19:0/17:0)	C44H88NO8P		52922949	Previously reported in cow or human milk
PC(19:0/18:0)	C45H90NO8P		24779008	Previously reported in cow or human milk
PC(20:0/10:0)	C38H76NO8P		24779023	Previously reported in cow or human milk
PC(20:0/11:0)	C39H78NO8P		24779024	Previously reported in cow or human milk
PC(20:0/12:0)	C40H80NO8P		24779025	Previously reported in cow or human milk
PC(20:0/13:0)	C41H82NO8P		24779027	Previously reported in cow or human milk
PC(20:0/14:0)	C42H84NO8P		24779028	Previously reported in cow or human milk
PC(20:0/14:1(9Z))	C42H82NO8P		52923053	Previously reported in cow or human milk
PC(20:0/15:0)	C43H86NO8P		52923055	Previously reported in cow or human milk
PC(20:0/16:0)	C44H88NO8P		24779030	Previously reported in cow or human milk
PC(20:0/16:1(9Z))	C44H86NO8P		52923059	Previously reported in cow or human milk
PC(20:0/17:0)	C45H90NO8P		52923061	Previously reported in cow or human milk
PC(20:0/18:2(9Z,12Z))	C46H88NO8P		24779263	Previously reported in cow or human milk
PC(20:0/18:3(6Z,9Z,12Z))	C46H86NO8P		52923067	Previously reported in cow or human milk
PC(20:0/18:3(9Z,12Z,15Z))	C46H86NO8P		52923069	Previously reported in cow or human milk
PC(20:0/18:4(6Z,9Z,12Z,15Z))	C46H84NO8P		52923071	Previously reported in cow or human milk
PC(20:0/20:2(11Z,14Z))	C48H92NO8P		24779046	Previously reported in cow or human milk
PC(20:0/20:3(11Z,14Z,17Z))	C48H90NO8P		24779047	Previously reported in cow or human milk
PC(20:0/20:3(8Z,11Z,14Z))	C48H90NO8P		52923077	Previously reported in cow or human milk
PC(20:0/20:4(5Z,8Z,11Z,14Z))	C48H88NO8P		24779048	Previously reported in cow or human milk
PC(20:0/24:1(15Z))	C52H102NO8P		24779057	Previously reported in cow or human milk
PC(20:0/9:0)	C37H74NO8P		24779060	Previously reported in cow or human milk
PC(20:1(11Z)/12:0)	C40H78NO8P		52923089	Previously reported in cow or human milk
PC(20:1(11Z)/13:0)	C41H80NO8P		52923091	Previously reported in cow or human milk
PC(20:1(11Z)/14:0)	C42H82NO8P		52923093	Previously reported in cow or human milk
PC(20:1(11Z)/14:1(9Z))	C42H80NO8P		52923095	Previously reported in cow or human milk
PC(20:1(11Z)/15:0)	C43H84NO8P		52923097	Previously reported in cow or human milk
PC(20:1(11Z)/16:0)	C44H86NO8P		52923101	Previously reported in cow or human milk
PC(20:1(11Z)/16:1(9Z))	C44H84NO8P		52923103	Previously reported in cow or human milk
PC(20:1(11Z)/18:1(9Z))	C46H88NO8P		52923113	Previously reported in cow or human milk
PC(20:1(11Z)/18:2(9Z,12Z))	C46H86NO8P		52923115	Previously reported in cow or human milk
PC(20:1(11Z)/18:3(6Z,9Z,12Z))	C46H84NO8P		52923117	Previously reported in cow or human milk
PC(20:1(11Z)/18:3(9Z,12Z,15Z))	C46H84NO8P		52923119	Previously reported in cow or human milk
PC(20:1(11Z)/18:4(6Z,9Z,12Z,15Z))	C46H82NO8P		52923121	Previously reported in cow or human milk
PC(20:1(11Z)/20:1(11Z))	C48H92NO8P		24779063	Previously reported in cow or human milk
PC(20:1(11Z)/20:2(11Z,14Z))	C48H90NO8P		52923129	Previously reported in cow or human milk
PC(20:1(11Z)/20:3(8Z,11Z,14Z))	C48H88NO8P		52923131	Previously reported in cow or human milk
PC(20:2(11Z,14Z)/12:0)	C40H76NO8P		52923149	Previously reported in cow or human milk
PC(20:2(11Z,14Z)/13:0)	C41H78NO8P		52923151	Previously reported in cow or human milk
PC(20:2(11Z,14Z)/14:0)	C42H80NO8P		52923153	Previously reported in cow or human milk
PC(20:2(11Z,14Z)/14:1(9Z))	C42H78NO8P		52923155	Previously reported in cow or human milk
PC(20:2(11Z,14Z)/15:0)	C43H82NO8P		52923157	Previously reported in cow or human milk
PC(20:2(11Z,14Z)/16:0)	C44H84NO8P		52923161	Previously reported in cow or human milk
PC(20:2(11Z,14Z)/16:1(9Z))	C44H82NO8P		52923163	Previously reported in cow or human milk
PC(20:2(11Z,14Z)/18:0)	C46H88NO8P		52923171	Previously reported in cow or human milk
PC(20:2(11Z,14Z)/18:1(9Z))	C46H86NO8P		52923173	Previously reported in cow or human milk
PC(20:2(11Z,14Z)/18:2(9Z,12Z))	C46H84NO8P		52923175	Previously reported in cow or human milk
PC(20:2(11Z,14Z)/18:3(6Z,9Z,12Z))	C46H82NO8P		52923177	Previously reported in cow or human milk
PC(20:2(11Z,14Z)/18:3(9Z,12Z,15Z))	C46H82NO8P		52923179	Previously reported in cow or human milk
PC(20:2(11Z,14Z)/18:4(6Z,9Z,12Z,15Z))	C46H80NO8P		52923181	Previously reported in cow or human milk
PC(20:2(11Z,14Z)/20:0)	C48H92NO8P		52923187	Previously reported in cow or human milk
PC(20:2(11Z,14Z)/20:1(11Z))	C48H90NO8P		52923189	Previously reported in cow or human milk
PC(20:2(11Z,14Z)/20:2(11Z,14Z))	C48H88NO8P		52923191	Previously reported in cow or human milk
PC(20:3(8Z,11Z,14Z)/12:0)	C40H74NO8P		52923209	Previously reported in cow or human milk
PC(20:3(8Z,11Z,14Z)/14:0)	C42H78NO8P		52923213	Previously reported in cow or human milk
PC(20:3(8Z,11Z,14Z)/14:1(9Z))	C42H76NO8P		52923215	Previously reported in cow or human milk
PC(20:3(8Z,11Z,14Z)/15:0)	C43H80NO8P		52923217	Previously reported in cow or human milk
PC(20:3(8Z,11Z,14Z)/16:0)	C44H82NO8P		52923221	Previously reported in cow or human milk
PC(20:3(8Z,11Z,14Z)/16:1(9Z))	C44H80NO8P		52923223	Previously reported in cow or human milk
PC(20:3(8Z,11Z,14Z)/18:0)	C46H86NO8P		52923231	Previously reported in cow or human milk
PC(20:3(8Z,11Z,14Z)/18:1(9Z))	C46H84NO8P		52923233	Previously reported in cow or human milk
PC(20:3(8Z,11Z,14Z)/18:2(9Z,12Z))	C46H82NO8P		52923235	Previously reported in cow or human milk
PC(20:3(8Z,11Z,14Z)/18:3(6Z,9Z,12Z))	C46H80NO8P		52923237	Previously reported in cow or human milk
PC(20:3(8Z,11Z,14Z)/18:3(9Z,12Z,15Z))	C46H80NO8P		52923239	Previously reported in cow or human milk
PC(20:3(8Z,11Z,14Z)/20:0)	C48H90NO8P		52923247	Previously reported in cow or human milk
PC(20:3(8Z,11Z,14Z)/20:1(11Z))	C48H88NO8P		52923249	Previously reported in cow or human milk
PC(20:4(5Z,8Z,11Z,14Z)/14:0)	C42H76NO8P		52923275	Previously reported in cow or human milk
PC(20:4(5Z,8Z,11Z,14Z)/16:0)	C44H80NO8P		24779073	Previously reported in cow or human milk
PC(20:4(5Z,8Z,11Z,14Z)/16:1(9Z))	C44H78NO8P		52923283	Previously reported in cow or human milk
PC(20:4(5Z,8Z,11Z,14Z)/18:0)	C46H84NO8P		52923291	Previously reported in cow or human milk
PC(20:4(5Z,8Z,11Z,14Z)/18:1(9Z))	C46H82NO8P		52923293	Previously reported in cow or human milk
PC(20:4(5Z,8Z,11Z,14Z)/18:2(9Z,12Z))	C46H80NO8P		52923295	Previously reported in cow or human milk
PC(20:4(5Z,8Z,11Z,14Z)/20:0)	C48H88NO8P		52923307	Previously reported in cow or human milk
PC(20:4(8E,11E,14E,17E)/16:0)	C44H80NO8P		53479063	Previously reported in cow or human milk
PC(20:5(5Z,8Z,11Z,14Z,17Z)/16:0)	C44H78NO8P		52923341	Previously reported in cow or human milk
PC(20:5(5Z,8Z,11Z,14Z,17Z)/18:0)	C46H82NO8P		52923351	Previously reported in cow or human milk
PC(20:5(5Z,8Z,11Z,14Z,17Z)/18:1(9Z))	C46H80NO8P		24779080	Previously reported in cow or human milk
PC(21:0/10:0)	C39H78NO8P		24779083	Previously reported in cow or human milk
PC(21:0/11:0)	C40H80NO8P		24779084	Previously reported in cow or human milk
PC(21:0/12:0)	C41H82NO8P		24779085	Previously reported in cow or human milk
PC(21:0/13:0)	C42H84NO8P		24779086	Previously reported in cow or human milk
PC(21:0/14:0)	C43H86NO8P		24779087	Previously reported in cow or human milk
PC(21:0/14:1(9Z))	C43H84NO8P		52923387	Previously reported in cow or human milk
PC(21:0/15:0)	C44H88NO8P		52923389	Previously reported in cow or human milk
PC(21:0/16:0)	C45H90NO8P		52923393	Previously reported in cow or human milk
PC(22:0/10:0)	C40H80NO8P		24779101	Previously reported in cow or human milk
PC(22:0/11:0)	C41H82NO8P		24779102	Previously reported in cow or human milk
PC(22:0/12:0)	C42H84NO8P		129220	Previously reported in cow or human milk
PC(22:0/13:0)	C43H86NO8P		24779103	Previously reported in cow or human milk
PC(22:0/14:0)	C44H88NO8P		24779104	Previously reported in cow or human milk
PC(22:0/14:1(9Z))	C44H86NO8P		52923437	Previously reported in cow or human milk
PC(22:0/15:0)	C45H90NO8P		52923439	Previously reported in cow or human milk
PC(22:0/18:2(9Z,12Z))	C48H92NO8P		52923453	Previously reported in cow or human milk
PC(22:0/18:3(6Z,9Z,12Z))	C48H90NO8P		52923455	Previously reported in cow or human milk
PC(22:0/18:3(9Z,12Z,15Z))	C48H90NO8P		52923457	Previously reported in cow or human milk
PC(22:0/18:4(6Z,9Z,12Z,15Z))	C48H88NO8P		52923459	Previously reported in cow or human milk
PC(22:0/22:1(13Z))	C52H102NO8P		24779119	Previously reported in cow or human milk
PC(22:0/24:1(15Z))	C54H106NO8P		24779122	Previously reported in cow or human milk
PC(22:1(13Z)/14:0)	C44H86NO8P		53479165	Previously reported in cow or human milk
PC(22:1(13Z)/14:1(9Z))	C44H84NO8P		53479167	Previously reported in cow or human milk
PC(22:1(13Z)/18:1(9Z))	C48H92NO8P		53479177	Previously reported in cow or human milk
PC(22:1(13Z)/18:2(9Z,12Z))	C48H90NO8P		53479179	Previously reported in cow or human milk
PC(22:1(13Z)/18:3(6Z,9Z,12Z))	C48H88NO8P		53479181	Previously reported in cow or human milk
PC(22:1(13Z)/18:3(9Z,12Z,15Z))	C48H88NO8P		53479183	Previously reported in cow or human milk
PC(22:4(7Z,10Z,13Z,16Z)/12:0)	C42H76NO8P		52923609	Previously reported in cow or human milk
PC(22:4(7Z,10Z,13Z,16Z)/14:0)	C44H80NO8P		52923613	Previously reported in cow or human milk
PC(22:4(7Z,10Z,13Z,16Z)/14:1(9Z))	C44H78NO8P		52923615	Previously reported in cow or human milk
PC(22:4(7Z,10Z,13Z,16Z)/16:0)	C46H84NO8P		52923621	Previously reported in cow or human milk
PC(22:4(7Z,10Z,13Z,16Z)/16:1(9Z))	C46H82NO8P		52923623	Previously reported in cow or human milk
PC(22:4(7Z,10Z,13Z,16Z)/18:0)	C48H88NO8P		52923631	Previously reported in cow or human milk
PC(22:5(7Z,10Z,13Z,16Z,19Z)/14:0)	C44H78NO8P		53479341	Previously reported in cow or human milk
PC(22:6(4Z,7Z,10Z,13Z,16Z,19Z)/16:0)	C46H80NO8P		24779131	Previously reported in cow or human milk
PC(24:0/20:1(11Z))	C52H102NO8P		24779167	Previously reported in cow or human milk
PC(24:0/22:2(6Z,13Z))	C54H104NO8P			Previously reported in cow or human milk
PC(24:1(15Z)/16:1(9Z))	C48H92NO8P		53479495	Previously reported in cow or human milk
PC(8:0/21:0)	C37H74NO8P		24779239	Previously reported in cow or human milk
PC(9:0/20:0)	C37H74NO8P		24779256	Previously reported in cow or human milk
PC(9:0/21:0)	C38H76NO8P		24779257	Previously reported in cow or human milk
PC(9:0/22:0)	C39H78NO8P		24779258	Previously reported in cow or human milk
PC(9:0/23:0)	C40H80NO8P		24779259	Previously reported in cow or human milk
PC(o-14:0/16:0)	C38H78NO7P		24779275	Previously reported in cow or human milk
PC(O-14:0/18:1(9Z))	C40H80NO7P		24779279	Previously reported in cow or human milk
PC(O-14:0/18:2(9Z,12Z))	C40H78NO7P		24779280	Previously reported in cow or human milk
PC(O-14:0/22:0)	C44H90NO7P		24779285	Previously reported in cow or human milk
PC(O-16:0/14:0)	C38H78NO7P		52923734	Previously reported in cow or human milk
PC(o-16:0/16:1(9Z))	C40H80NO7P		52923742	Previously reported in cow or human milk
PC(o-16:0/18:0)	C42H86NO7P		11803170	Previously reported in cow or human milk
PC(O-16:0/18:1(9Z))	C42H84NO7P		24779266	Previously reported in cow or human milk
PC(O-16:0/18:2(9Z,12Z))	C42H82NO7P	88542-95-4	6443157	Previously reported in cow or human milk
PC(O-16:0/18:3(6Z,9Z,12Z))	C42H80NO7P		24779293	Previously reported in cow or human milk
PC(O-16:0/18:3(9Z,12Z,15Z))	C42H80NO7P		24779294	Previously reported in cow or human milk
PC(o-16:0/20:0)	C44H90NO7P		24779297	Previously reported in cow or human milk
PC(O-16:0/20:1(11Z))	C44H88NO7P		52923752	Previously reported in cow or human milk
PC(O-16:0/20:2(11Z,14Z))	C44H86NO7P		52923754	Previously reported in cow or human milk
PC(O-16:0/20:3(8Z,11Z,14Z))	C44H84NO7P		16759365	Previously reported in cow or human milk
PC(O-16:0/20:4(5Z,8Z,11Z,14Z))	C44H82NO7P	86288-11-1	6443139	Previously reported in cow or human milk
PC(O-16:0/20:5(5Z,8Z,11Z,14Z,17Z))	C44H80NO7P		10485310	Previously reported in cow or human milk
PC(o-16:0/22:0)	C46H94NO7P		24779301	Previously reported in cow or human milk
PC(O-16:0/22:5(7Z,10Z,13Z,16Z,19Z))	C46H84NO7P		24779306	Previously reported in cow or human milk
PC(o-16:1(9Z)/18:0)	C42H84NO7P		53481707	Previously reported in cow or human milk
PC(o-16:1(9Z)/18:2(9Z,12Z))	C42H80NO7P		53481709	Previously reported in cow or human milk
PC(o-16:1(9Z)/20:0)	C44H88NO7P		53481711	Previously reported in cow or human milk
PC(O-17:0/17:0)	C42H86NO7P		24779313	Previously reported in cow or human milk
PC(O-18:0/12:0)	C38H78NO7P		52923764	Previously reported in cow or human milk
PC(O-18:0/14:1(9Z))	C40H80NO7P		52923770	Previously reported in cow or human milk
PC(O-18:0/16:0)	C42H86NO7P		24779323	Previously reported in cow or human milk
PC(O-18:0/16:1(9Z))	C42H84NO7P		24779325	Previously reported in cow or human milk
PC(o-18:0/18:0)	C44H90NO7P		24779326	Previously reported in cow or human milk
PC(O-18:0/18:1(9Z))	C44H88NO7P		52923782	Previously reported in cow or human milk
PC(o-18:0/18:2(9Z,12Z))	C44H86NO7P		6443070	Previously reported in cow or human milk
PC(O-18:0/18:3(6Z,9Z,12Z))	C44H84NO7P		52923784	Previously reported in cow or human milk
PC(O-18:0/18:3(9Z,12Z,15Z))	C44H84NO7P		52923786	Previously reported in cow or human milk
PC(O-18:0/18:4(6Z,9Z,12Z,15Z))	C44H82NO7P		52923788	Previously reported in cow or human milk
PC(o-18:0/20:0)	C46H94NO7P		24779329	Previously reported in cow or human milk
PC(O-18:0/20:3(8Z,11Z,14Z))	C46H88NO7P		52923798	Previously reported in cow or human milk
PC(O-18:0/20:5(5Z,8Z,11Z,14Z,17Z))	C46H84NO7P		24779335	Previously reported in cow or human milk
PC(O-18:0/22:5(7Z,10Z,13Z,16Z,19Z))	C48H88NO7P		24779340	Previously reported in cow or human milk
PC(o-18:0/22:6(4Z,7Z,10Z,13Z,16Z,19Z))	C48H86NO7P		24779341	Previously reported in cow or human milk
PC(o-18:1(9Z)/16:0)	C42H84NO7P		6443119	Previously reported in cow or human milk
PC(o-18:1(9Z)/18:2(9Z,12Z))	C44H84NO7P		6443159	Previously reported in cow or human milk
PC(O-18:1(9Z)/20:4(5Z,8Z,11Z,14Z))	C46H84NO7P		24779379	Previously reported in cow or human milk
PC(o-18:1(9Z)/24:0)	C50H100NO7P		53481733	Previously reported in cow or human milk
PC(o-18:2(9Z,12Z)/18:2(9Z,12Z))	C44H82NO7P		53481735	Previously reported in cow or human milk
PC(O-20:0/14:0)	C42H86NO7P		52923812	Previously reported in cow or human milk
PC(O-20:0/14:1(9Z))	C42H84NO7P		52923814	Previously reported in cow or human milk
PC(O-20:0/16:0)	C44H90NO7P		24779351	Previously reported in cow or human milk
PC(O-20:0/16:1(9Z))	C44H88NO7P		52923820	Previously reported in cow or human milk
PC(O-20:0/18:0)	C46H94NO7P		52923828	Previously reported in cow or human milk
PC(o-20:0/18:3(6Z,9Z,12Z))	C46H88NO7P		52923834	Previously reported in cow or human milk
PC(o-20:0/18:3(9Z,12Z,15Z))	C46H88NO7P		52923836	Previously reported in cow or human milk
PC(O-20:0/20:5(5Z,8Z,11Z,14Z,17Z))	C48H88NO7P		52923854	Previously reported in cow or human milk
PC(o-22:0/20:1(11Z))	C50H100NO7P		53481749	Previously reported in cow or human milk
PC(O-22:0/22:5(7Z,10Z,13Z,16Z,19Z))	C52H96NO7P			Previously reported in cow or human milk
PC(o-22:1(13Z)/22:3(10Z,13Z,16Z))	C52H98NO7P		53481761	Previously reported in cow or human milk
PC(o-22:2(13Z,16Z)/22:2(13Z,16Z))	C52H98NO7P		53481765	Previously reported in cow or human milk
PC(o-24:0/20:4(8Z,11Z,14Z,17Z))	C52H98NO7P		53481775	Previously reported in cow or human milk
p-Cresol	C7H8O	106-44-5	2879	Previously reported in cow or human milk
p-Cresol sulfate	C7H8O3S	3233-58-7	4615423	Previously reported in cow or human milk
p-Cymene	C10H14	99-87-6	7463	Previously reported in cow or human milk
PE(36:1)			53479554	Previously reported in cow or human milk
PE(P-18:1(11Z)/20:5(5Z,8Z,11Z,14Z,17Z))	C43H74NO7P		53480880	Previously reported in cow or human milk
Pentadecanoic acid	C15H30O2	1002-84-2	13849	Previously reported in cow or human milk
Pentyl butanoate	C9H18O2	540-18-1	10890	Previously reported in cow or human milk
Pentyl formate	C6H12O2	638-49-3	12529	Previously reported in cow or human milk
Phenylacetaldehyde	C8H8O	122-78-1	998	Previously reported in cow or human milk
Phenylacetic acid	C8H8O2	103-82-2	999	Previously reported in cow or human milk
Phenylacetylglycine	C10H11NO3	500-98-1	68144	Previously reported in cow or human milk
Phenylalanyl-Alanine	C12H16N2O3		352040	Previously reported in cow or human milk
Phenylalanyl-Glycine	C11H14N2O3		98207	Previously reported in cow or human milk
Phenylethylamine	C8H11N	64-04-0	1001	Previously reported in cow or human milk
Phenyl-Leucine	C12H17NO2		16071693	Previously reported in cow or human milk
Phe-Phe-Pro-Arg	C29H39N7O5		20006954	Previously reported in cow or human milk
Phe-Pro-Ile	C20H29N3O4		18223318	Previously reported in cow or human milk
Phosphatidylethanolamine	C41H82NO8P		17754131	Previously reported in cow or human milk
Phosphatidylserine	C13H24NO10P	8002-43-5	6323481	Previously reported in cow or human milk
Phosphocreatine	C4H10N3O5P	67-07-2	587	Previously reported in cow or human milk
Phosphocreatinine	C4H8N3O4P	5786-71-0	71214	Previously reported in cow or human milk
Phosphoenolpyruvic acid	C3H5O6P	138-08-9	1005	Previously reported in cow or human milk
Phosphoric acid	H3O4P	7664-38-2	57424078	Previously reported in cow or human milk
Phosphorylcholine	C5H15NO4P	107-73-3	1014	Previously reported in cow or human milk
p-Hydroxyphenylacetic acid	C8H8O3	156-38-7	127	Previously reported in cow or human milk
Phytoene				Previously reported in cow or human milk
Pipecolic acid	C6H11NO2	535-75-1	849	Previously reported in cow or human milk
Pivaloylcarnitine	C12H23NO4	98299-38-8	126894	Previously reported in cow or human milk
Pretyrosine	C10H13NO5	53078-86-7	439319	Previously reported in cow or human milk
Progesterone	C21H30O2	57-83-0	5994	Previously reported in cow or human milk
Pro-Ile	C11H20N2O3	51926-51-3	7079600	Previously reported in cow or human milk
Prolyl-Asparagine	C9H15N3O4		18464218	Previously reported in cow or human milk
Prolyl-Histidine	C11H16N4O3		18218235	Previously reported in cow or human milk
Propionic acid	C3H6O2	79-09-4	1032	Previously reported in cow or human milk
Propionylcarnitine	C10H19NO4	17298-37-2	107738	Previously reported in cow or human milk
Pro-Pro-Phe	C19H25N3O4		18223681	Previously reported in cow or human milk
Propyl alcohol	C3H8O	71-23-8	1031	Previously reported in cow or human milk
Prostaglandin E2	C20H32O5	363-24-6	5280360	Previously reported in cow or human milk
Pseudouridine	C9H12N2O6	1445-07-4	15047	Previously reported in cow or human milk
Purine	C5H4N4	120-73-0	1044	Previously reported in cow or human milk
Putrescine	C4H12N2	110-60-1	1045	Previously reported in cow or human milk
Pyridoxal	C8H9NO3	66-72-8	1050	Previously reported in cow or human milk
Pyridoxal 5'-phosphate	C8H10NO6P	54-47-7	1051	Previously reported in cow or human milk
Pyridoxamine	C8H12N2O2	85-87-0	1052	Previously reported in cow or human milk
Pyridoxamine 5'-phosphate	C8H13N2O5P	529-96-4	1053	Previously reported in cow or human milk
Pyridoxine	C8H11NO3	65-23-6	1054	Previously reported in cow or human milk
Pyrimidine	C4H4N2	289-95-2	9260	Previously reported in cow or human milk
Pyroglutamic acid	C5H7NO3	98-79-3	7405	Previously reported in cow or human milk
Pyruvic acid	C3H4O3	127-17-3	1060	Previously reported in cow or human milk
Riboflavin	C17H20N4O6	83-88-5	493570	Previously reported in cow or human milk
Ribothymidine	C10H14N2O6	1463-10-1	445408	Previously reported in cow or human milk
Saccharin	C7H5NO3S	81-07-2	5143	Previously reported in cow or human milk
S-Adenosylhomocysteine	C14H20N6O5S	979-92-0	439155	Previously reported in cow or human milk
Salicylic acid	C7H6O3	69-72-7	338	Previously reported in cow or human milk
Sarcosine	C3H7NO2	107-97-1	1088	Previously reported in cow or human milk
Serylmethionine	C8H16N2O4S		14843114	Previously reported in cow or human milk
Seryltryptophan	C14H17N3O4		14409363	Previously reported in cow or human milk
Sialyllacto-N-neotetraose c				Previously reported in cow or human milk
Sialyllacto-N-tetraose a				Previously reported in cow or human milk
Sialyllacto-N-tetraose b				Previously reported in cow or human milk
SM (d18:1/24:2)				Previously reported in cow or human milk
SM(d16:0/17:1(10Z))	C38H77N2O6P			Previously reported in cow or human milk
SM(d16:0/18:1(11E))	C39H79N2O6P			Previously reported in cow or human milk
SM(d16:0/18:2(9Z,11E))	C39H77N2O6P			Previously reported in cow or human milk
SM(d16:0/20:1(11Z))	C41H83N2O6P			Previously reported in cow or human milk
SM(d17:0/18:1(11E))	C40H81N2O6P			Previously reported in cow or human milk
SM(d17:0/22:1(13Z))	C44H89N2O6P			Previously reported in cow or human milk
SM(d17:0/24:1(15Z))	C46H93N2O6P			Previously reported in cow or human milk
SM(d18:0/18:1(9Z))	C41H83N2O6P			Previously reported in cow or human milk
SM(d18:0/18:2(9E,12E))	C41H81N2O6P			Previously reported in cow or human milk
SM(d18:0/18:2(9Z,12Z))	C41H81N2O6P			Previously reported in cow or human milk
SM(d18:0/20:1(11Z))	C43H87N2O6P			Previously reported in cow or human milk
SM(d18:0/22:2(6Z,13Z))	C45H89N2O6P			Previously reported in cow or human milk
SM(d18:0/24:1(15Z))	C47H95N2O6P			Previously reported in cow or human milk
SM(d18:1/12:0)			44260123	Previously reported in cow or human milk
SM(d18:1/16:1)			52931145	Previously reported in cow or human milk
SM(d18:1/18:0)				Previously reported in cow or human milk
SM(d18:1/18:1)			53481366	Previously reported in cow or human milk
SM(d18:1/18:2)				Previously reported in cow or human milk
SM(d18:1/20:0)			44260124	Previously reported in cow or human milk
SM(d18:1/20:1)			52931179	Previously reported in cow or human milk
SM(d18:1/20:2)				Previously reported in cow or human milk
SM(d18:1/22:0)			44260125	Previously reported in cow or human milk
SM(d18:1/22:1)				Previously reported in cow or human milk
SM(d18:1/22:2)				Previously reported in cow or human milk
SM(d18:1/23:0) or SM(d18:1/22:1 OH)				Previously reported in cow or human milk
SM(d18:1/24:0)			5283595	Previously reported in cow or human milk
SM(d18:1/24:1)			44260126	Previously reported in cow or human milk
SM(d18:1/24:2)				Previously reported in cow or human milk
SM(d18:1/25:0) or SM(d18:1/24:1 OH)				Previously reported in cow or human milk
SM(d18:1/26:1)			44260128	Previously reported in cow or human milk
SM(d19:0/22:2(6Z,13Z))	C46H91N2O6P			Previously reported in cow or human milk
SM(d19:0/24:1(15Z))	C48H97N2O6P			Previously reported in cow or human milk
SM(d20:0/20:1(13Z))	C45H91N2O6P			Previously reported in cow or human milk
SM(d20:0/22:1(13Z))	C47H95N2O6P			Previously reported in cow or human milk
SM(d20:0/22:2(6Z,13Z))	C47H93N2O6P			Previously reported in cow or human milk
SM(d20:0/24:1(15Z))	C49H99N2O6P			Previously reported in cow or human milk
SM(d21:0/22:1(13Z))	C48H97N2O6P			Previously reported in cow or human milk
SM(d22:0/20:1(11Z))	C47H95N2O6P			Previously reported in cow or human milk
SM(d22:0/22:1(13Z))	C49H99N2O6P			Previously reported in cow or human milk
Sophorose	C12H22O11		88719	Previously reported in cow or human milk
Spermidine	C7H19N3	124-20-9	1102	Previously reported in cow or human milk
Spermine	C10H26N4	71-44-3	1103	Previously reported in cow or human milk
Sphingosine	C18H37NO2	123-78-4	5353955	Previously reported in cow or human milk
Stearic acid	C18H36O2	57-11-4	5281	Previously reported in cow or human milk
Stearidonic acid	C18H28O2		5282837	Previously reported in cow or human milk
Succinic acid	C4H6O4	110-15-6	1110	Previously reported in cow or human milk
Sucrose	C12H22O11	57-50-1	5988	Previously reported in cow or human milk
Talose	C6H12O6	2595-98-4	441035	Previously reported in cow or human milk
Taurine	C2H7NO3S	107-35-7	1123	Previously reported in cow or human milk
Testosterone	C19H28O2	481-30-1	6013	Previously reported in cow or human milk
Tetracosanoic acid	C24H48O2	557-59-5	11197	Previously reported in cow or human milk
Tetracosapentaenoic acid (24:5n-3)	C24H38O2		52921801	Previously reported in cow or human milk
Tetracosapentaenoic acid (24:5n-6)	C24H38O2		14505435	Previously reported in cow or human milk
Tetracosatetraenoic acid n-6	C24H40O2		6440264	Previously reported in cow or human milk
Tetradecanoylcarnitine	C21H41NO4	25597-07-3	53477791	Previously reported in cow or human milk
Tetrahexosylceramide(d18:1/26:0)				Previously reported in cow or human milk
TG(10:0/10:0/10:0)[iso]	C33H62O6	621-71-6	69310	Previously reported in cow or human milk
TG(10:0/14:0/14:0)	C41H78O6		131779132	Previously reported in cow or human milk
TG(10:0/16:0/14:0)	C43H82O6		131778279	Previously reported in cow or human milk
TG(10:0/16:0/16:0)	C45H86O6		101004497	Previously reported in cow or human milk
TG(10:0/16:0/6:0)	C35H66O6			Previously reported in cow or human milk
TG(12:0/12:0/14:0)	C41H78O6		97045144	Previously reported in cow or human milk
TG(12:0/12:0/20:1(11Z))[iso3]	C47H88O6			Previously reported in cow or human milk
TG(12:0/12:0/20:2(11Z,14Z))[iso3]	C47H86O6			Previously reported in cow or human milk
TG(12:0/12:0/20:4(5Z,8Z,11Z,14Z))[iso3]	C47H82O6			Previously reported in cow or human milk
TG(12:0/14:0/14:0)	C43H82O6		99649108	Previously reported in cow or human milk
TG(12:0/14:0/16:0)	C45H86O6		131803451	Previously reported in cow or human milk
TG(12:0/14:0/18:1(9Z))[iso6]	C47H88O6			Previously reported in cow or human milk
TG(12:0/14:0/18:2(9Z,12Z))[iso6]	C47H86O6			Previously reported in cow or human milk
TG(12:0/14:0/18:4(6Z,9Z,12Z,15Z))[iso6]	C47H82O6			Previously reported in cow or human milk
TG(12:0/14:0/20:0)	C49H94O6		131803487	Previously reported in cow or human milk
TG(12:0/14:0/20:2(11Z,14Z))[iso6]	C49H90O6			Previously reported in cow or human milk
TG(12:0/14:1(9Z)/18:0)[iso6]	C47H88O6			Previously reported in cow or human milk
TG(12:0/14:1(9Z)/18:1(9Z))[iso6]	C47H86O6			Previously reported in cow or human milk
TG(12:0/14:1(9Z)/18:3(6Z,9Z,12Z))[iso6]	C47H82O6			Previously reported in cow or human milk
TG(12:0/14:1(9Z)/18:3(9Z,12Z,15Z))[iso6]	C47H82O6			Previously reported in cow or human milk
TG(12:0/14:1(9Z)/20:1(11Z))[iso6]	C49H90O6			Previously reported in cow or human milk
TG(12:0/16:0/16:1(9Z))[iso6]	C47H88O6			Previously reported in cow or human milk
TG(12:0/16:0/18:0)	C49H94O6		101512754	Previously reported in cow or human milk
TG(12:0/16:0/18:2(9Z,12Z))[iso6]	C49H90O6			Previously reported in cow or human milk
TG(12:0/16:0/20:2(11Z,14Z))[iso6]	C51H94O6			Previously reported in cow or human milk
TG(12:0/16:0/20:3(8Z,11Z,14Z))[iso6]	C51H92O6			Previously reported in cow or human milk
TG(12:0/16:0/22:4(7Z,10Z,13Z,16Z))[iso6]	C53H94O6			Previously reported in cow or human milk
TG(12:0/16:1(9Z)/16:1(9Z))[iso3]	C47H86O6			Previously reported in cow or human milk
TG(12:0/16:1(9Z)/18:1(9Z))[iso6]	C49H90O6			Previously reported in cow or human milk
TG(12:0/16:1(9Z)/20:1(11Z))[iso6]	C51H94O6			Previously reported in cow or human milk
TG(12:0/16:1(9Z)/20:2(11Z,14Z))[iso6]	C51H92O6			Previously reported in cow or human milk
TG(12:0/16:1(9Z)/21:0)[iso6]	C52H98O6			Previously reported in cow or human milk
TG(12:0/16:1(9Z)/22:0)[iso6]	C53H100O6			Previously reported in cow or human milk
TG(12:0/17:0/20:1(11Z))[iso6]	C52H98O6			Previously reported in cow or human milk
TG(12:0/17:0/20:2(11Z,14Z))[iso6]	C52H96O6			Previously reported in cow or human milk
TG(12:0/17:0/22:4(7Z,10Z,13Z,16Z))[iso6]	C54H96O6			Previously reported in cow or human milk
TG(12:0/17:0/22:5(7Z,10Z,13Z,16Z,19Z)) [iso6]	C54H94O6			Previously reported in cow or human milk
TG(12:0/18:0/18:2(9Z,12Z))[iso6]	C51H94O6			Previously reported in cow or human milk
TG(12:0/18:0/18:3(6Z,9Z,12Z))[iso6]	C51H92O6			Previously reported in cow or human milk
TG(12:0/18:0/18:3(9Z,12Z,15Z))[iso6]	C51H92O6			Previously reported in cow or human milk
TG(12:0/18:0/20:1(11Z))[iso6]	C53H100O6			Previously reported in cow or human milk
TG(12:0/18:0/20:2(11Z,14Z))[iso6]	C53H98O6			Previously reported in cow or human milk
TG(12:0/18:0/20:3(8Z,11Z,14Z))[iso6]	C53H96O6			Previously reported in cow or human milk
TG(12:0/18:0/20:4(5Z,8Z,11Z,14Z))[iso6]	C53H94O6			Previously reported in cow or human milk
TG(12:0/18:0/22:4(7Z,10Z,13Z,16Z))[iso6]	C55H98O6			Previously reported in cow or human milk
TG(12:0/18:0/22:5(7Z,10Z,13Z,16Z,19Z))[iso6]	C55H96O6			Previously reported in cow or human milk
TG(12:0/18:1(9Z)/18:1(9Z))[iso3]	C51H94O6		86289329	Previously reported in cow or human milk
TG(12:0/18:1(9Z)/18:2(9Z,12Z))[iso6]	C51H92O6			Previously reported in cow or human milk
TG(12:0/18:1(9Z)/19:0)[iso6]	C52H98O6			Previously reported in cow or human milk
TG(12:0/18:1(9Z)/20:0)[iso6]	C53H100O6			Previously reported in cow or human milk
TG(12:0/18:1(9Z)/20:1(11Z))[iso6]	C53H98O6			Previously reported in cow or human milk
TG(12:0/18:1(9Z)/20:2(11Z,14Z))[iso6]	C53H96O6			Previously reported in cow or human milk
TG(12:0/18:1(9Z)/20:3(8Z,11Z,14Z))[iso6]	C53H94O6			Previously reported in cow or human milk
TG(12:0/18:1(9Z)/21:0)[iso6]	C54H102O6			Previously reported in cow or human milk
TG(12:0/18:1(9Z)/22:4(7Z,10Z,13Z,16Z))[iso6]	C55H96O6			Previously reported in cow or human milk
TG(12:0/18:2(9Z,12Z)/19:0)[iso6]	C52H96O6			Previously reported in cow or human milk
TG(12:0/18:2(9Z,12Z)/20:0)[iso6]	C53H98O6			Previously reported in cow or human milk
TG(12:0/18:2(9Z,12Z)/20:1(11Z))[iso6]	C53H96O6			Previously reported in cow or human milk
TG(12:0/18:2(9Z,12Z)/20:2(11Z,14Z))[iso6]	C53H94O6			Previously reported in cow or human milk
TG(12:0/18:2(9Z,12Z)/21:0)[iso6]	C54H100O6			Previously reported in cow or human milk
TG(12:0/18:2(9Z,12Z)/22:0)[iso6]	C55H102O6			Previously reported in cow or human milk
TG(12:0/18:3(6Z,9Z,12Z)/20:0)[iso6]	C53H96O6			Previously reported in cow or human milk
TG(12:0/18:3(6Z,9Z,12Z)/20:1(11Z))[iso6]	C53H94O6			Previously reported in cow or human milk
TG(12:0/18:3(6Z,9Z,12Z)/21:0)[iso6]	C54H98O6			Previously reported in cow or human milk
TG(12:0/18:3(6Z,9Z,12Z)/22:0)[iso6]	C55H100O6			Previously reported in cow or human milk
TG(12:0/18:3(9Z,12Z,15Z)/20:0)[iso6]	C53H96O6			Previously reported in cow or human milk
TG(12:0/18:3(9Z,12Z,15Z)/20:1(11Z))[iso6]	C53H94O6			Previously reported in cow or human milk
TG(12:0/18:3(9Z,12Z,15Z)/21:0)[iso6]	C54H98O6			Previously reported in cow or human milk
TG(12:0/18:3(9Z,12Z,15Z)/22:0)[iso6]	C55H100O6			Previously reported in cow or human milk
TG(12:0/18:4(6Z,9Z,12Z,15Z)/20:0)[iso6]	C53H94O6			Previously reported in cow or human milk
TG(12:0/18:4(6Z,9Z,12Z,15Z)/21:0)[iso6]	C54H96O6			Previously reported in cow or human milk
TG(12:0/18:4(6Z,9Z,12Z,15Z)/22:0)[iso6]	C55H98O6			Previously reported in cow or human milk
TG(12:0/19:0/20:1(11Z))[iso6]	C54H102O6			Previously reported in cow or human milk
TG(12:0/19:0/20:2(11Z,14Z))[iso6]	C54H100O6			Previously reported in cow or human milk
TG(12:0/19:0/20:3(8Z,11Z,14Z))[iso6]	C54H98O6			Previously reported in cow or human milk
TG(12:0/19:0/20:4(5Z,8Z,11Z,14Z))[iso6]	C54H96O6			Previously reported in cow or human milk
TG(12:0/19:0/20:5(5Z,8Z,11Z,14Z,17Z)) [iso6]	C54H94O6			Previously reported in cow or human milk
TG(12:0/19:0/22:4(7Z,10Z,13Z,16Z))[iso6]	C56H100O6			Previously reported in cow or human milk
TG(12:0/19:0/22:5(7Z,10Z,13Z,16Z,19Z))[iso6]	C56H98O6			Previously reported in cow or human milk
TG(12:0/19:0/22:6(4Z,7Z,10Z,13Z,16Z,19Z))[iso6]	C56H96O6			Previously reported in cow or human milk
TG(12:0/20:0/20:2(11Z,14Z))[iso6]	C55H102O6			Previously reported in cow or human milk
TG(12:0/20:0/20:3(8Z,11Z,14Z))[iso6]	C55H100O6			Previously reported in cow or human milk
TG(12:0/20:0/20:4(5Z,8Z,11Z,14Z))[iso6]	C55H98O6			Previously reported in cow or human milk
TG(12:0/20:0/20:5(5Z,8Z,11Z,14Z,17Z))[iso6]	C55H96O6			Previously reported in cow or human milk
TG(12:0/20:0/22:4(7Z,10Z,13Z,16Z))[iso6]	C57H102O6			Previously reported in cow or human milk
TG(12:0/20:0/22:5(7Z,10Z,13Z,16Z,19Z))[iso6]	C57H100O6			Previously reported in cow or human milk
TG(12:0/20:0/22:6(4Z,7Z,10Z,13Z,16Z,19Z))[iso6]	C57H98O6			Previously reported in cow or human milk
TG(12:0/20:1(11Z)/20:1(11Z))[iso3]	C55H102O6			Previously reported in cow or human milk
TG(12:0/20:1(11Z)/20:2(11Z,14Z))[iso6]	C55H100O6			Previously reported in cow or human milk
TG(12:0/20:1(11Z)/20:3(8Z,11Z,14Z))[iso6]	C55H98O6			Previously reported in cow or human milk
TG(12:0/20:1(11Z)/20:4(5Z,8Z,11Z,14Z))[iso6]	C55H96O6			Previously reported in cow or human milk
TG(12:0/20:1(11Z)/22:4(7Z,10Z,13Z,16Z))[iso6]	C57H100O6			Previously reported in cow or human milk
TG(12:0/20:1(11Z)/22:5(7Z,10Z,13Z,16Z,19Z))[iso6]	C57H98O6			Previously reported in cow or human milk
TG(12:0/20:2(11Z,14Z)/20:2(11Z,14Z))[iso3]	C55H98O6			Previously reported in cow or human milk
TG(12:0/20:2(11Z,14Z)/20:3(8Z,11Z,14Z))[iso6]	C55H96O6			Previously reported in cow or human milk
TG(12:0/20:2(11Z,14Z)/22:0)[iso6]	C57H106O6			Previously reported in cow or human milk
TG(12:0/20:2(11Z,14Z)/22:4(7Z,10Z,13Z,16Z))[iso6]	C57H98O6			Previously reported in cow or human milk
TG(12:0/20:3(8Z,11Z,14Z)/21:0)[iso6]	C56H102O6			Previously reported in cow or human milk
TG(12:0/20:3(8Z,11Z,14Z)/22:0)[iso6]	C57H104O6			Previously reported in cow or human milk
TG(12:0/20:4(5Z,8Z,11Z,14Z)/21:0)[iso6]	C56H100O6			Previously reported in cow or human milk
TG(12:0/20:4(5Z,8Z,11Z,14Z)/22:0)[iso6]	C57H102O6			Previously reported in cow or human milk
TG(12:0/20:5(5Z,8Z,11Z,14Z,17Z)/21:0)[iso6]	C56H98O6			Previously reported in cow or human milk
TG(12:0/20:5(5Z,8Z,11Z,14Z,17Z)/22:0)[iso6]	C57H100O6			Previously reported in cow or human milk
TG(12:0/21:0/22:6(4Z,7Z,10Z,13Z,16Z,19Z))[iso6]	C58H100O6			Previously reported in cow or human milk
TG(12:0/22:0/22:6(4Z,7Z,10Z,13Z,16Z,19Z))[iso6]	C59H102O6			Previously reported in cow or human milk
TG(13:0/13:0/18:1(9Z))[iso3]	C47H88O6			Previously reported in cow or human milk
TG(13:0/13:0/18:2(9Z,12Z))[iso3]	C47H86O6			Previously reported in cow or human milk
TG(13:0/13:0/18:4(6Z,9Z,12Z,15Z))[iso3]	C47H82O6			Previously reported in cow or human milk
TG(13:0/13:0/20:2(11Z,14Z))[iso3]	C49H90O6			Previously reported in cow or human milk
TG(13:0/14:1(9Z)/17:0)[iso6]	C47H88O6			Previously reported in cow or human milk
TG(13:0/14:1(9Z)/22:0)[iso6]	C52H98O6			Previously reported in cow or human milk
TG(13:0/15:0/16:1(9Z))[iso6]	C47H88O6			Previously reported in cow or human milk
TG(13:0/15:0/18:2(9Z,12Z))[iso6]	C49H90O6			Previously reported in cow or human milk
TG(13:0/15:0/20:2(11Z,14Z))[iso6]	C51H94O6			Previously reported in cow or human milk
TG(13:0/15:0/20:3(8Z,11Z,14Z))[iso6]	C51H92O6			Previously reported in cow or human milk
TG(13:0/15:0/22:4(7Z,10Z,13Z,16Z))[iso6]	C53H94O6			Previously reported in cow or human milk
TG(13:0/16:0/20:1(11Z))[iso6]	C52H98O6			Previously reported in cow or human milk
TG(13:0/16:0/20:2(11Z,14Z))[iso6]	C52H96O6			Previously reported in cow or human milk
TG(13:0/16:0/22:4(7Z,10Z,13Z,16Z))[iso6]	C54H96O6			Previously reported in cow or human milk
TG(13:0/16:0/22:5(7Z,10Z,13Z,16Z,19Z)) [iso6]	C54H94O6			Previously reported in cow or human milk
TG(13:0/16:1(9Z)/20:0)[iso6]	C52H98O6			Previously reported in cow or human milk
TG(13:0/16:1(9Z)/20:1(11Z))[iso6]	C52H96O6			Previously reported in cow or human milk
TG(13:0/16:1(9Z)/21:0)[iso6]	C53H100O6			Previously reported in cow or human milk
TG(13:0/16:1(9Z)/22:0)[iso6]	C54H102O6			Previously reported in cow or human milk
TG(13:0/16:1(9Z)/22:4(7Z,10Z,13Z,16Z)) [iso6]	C54H94O6			Previously reported in cow or human milk
TG(13:0/17:0/18:2(9Z,12Z))[iso6]	C51H94O6			Previously reported in cow or human milk
TG(13:0/17:0/18:3(6Z,9Z,12Z))[iso6]	C51H92O6			Previously reported in cow or human milk
TG(13:0/17:0/18:3(9Z,12Z,15Z))[iso6]	C51H92O6			Previously reported in cow or human milk
TG(13:0/17:0/20:1(11Z))[iso6]	C53H100O6			Previously reported in cow or human milk
TG(13:0/17:0/20:2(11Z,14Z))[iso6]	C53H98O6			Previously reported in cow or human milk
TG(13:0/17:0/20:3(8Z,11Z,14Z))[iso6]	C53H96O6			Previously reported in cow or human milk
TG(13:0/17:0/20:4(5Z,8Z,11Z,14Z))[iso6]	C53H94O6			Previously reported in cow or human milk
TG(13:0/17:0/22:4(7Z,10Z,13Z,16Z))[iso6]	C55H98O6			Previously reported in cow or human milk
TG(13:0/17:0/22:5(7Z,10Z,13Z,16Z,19Z))[iso6]	C55H96O6			Previously reported in cow or human milk
TG(13:0/18:0/18:1(9Z))[iso6]	C52H98O6			Previously reported in cow or human milk
TG(13:0/18:0/18:2(9Z,12Z))[iso6]	C52H96O6			Previously reported in cow or human milk
TG(13:0/18:0/20:1(11Z))[iso6]	C54H102O6			Previously reported in cow or human milk
TG(13:0/18:0/20:2(11Z,14Z))[iso6]	C54H100O6			Previously reported in cow or human milk
TG(13:0/18:0/20:3(8Z,11Z,14Z))[iso6]	C54H98O6			Previously reported in cow or human milk
TG(13:0/18:0/20:4(5Z,8Z,11Z,14Z))[iso6]	C54H96O6			Previously reported in cow or human milk
TG(13:0/18:0/20:5(5Z,8Z,11Z,14Z,17Z)) [iso6]	C54H94O6			Previously reported in cow or human milk
TG(13:0/18:0/22:4(7Z,10Z,13Z,16Z))[iso6]	C56H100O6			Previously reported in cow or human milk
TG(13:0/18:0/22:5(7Z,10Z,13Z,16Z,19Z))[iso6]	C56H98O6			Previously reported in cow or human milk
TG(13:0/18:0/22:6(4Z,7Z,10Z,13Z,16Z,19Z))[iso6]	C56H96O6			Previously reported in cow or human milk
TG(13:0/18:1(9Z)/18:1(9Z))[iso3]	C52H96O6			Previously reported in cow or human milk
TG(13:0/18:1(9Z)/19:0)[iso6]	C53H100O6			Previously reported in cow or human milk
TG(13:0/18:1(9Z)/20:0)[iso6]	C54H102O6			Previously reported in cow or human milk
TG(13:0/18:1(9Z)/20:1(11Z))[iso6]	C54H100O6			Previously reported in cow or human milk
TG(13:0/18:1(9Z)/20:2(11Z,14Z))[iso6]	C54H98O6			Previously reported in cow or human milk
TG(13:0/18:1(9Z)/20:3(8Z,11Z,14Z))[iso6]	C54H96O6			Previously reported in cow or human milk
TG(13:0/18:1(9Z)/20:4(5Z,8Z,11Z,14Z)) [iso6]	C54H94O6			Previously reported in cow or human milk
TG(13:0/18:1(9Z)/22:4(7Z,10Z,13Z,16Z))[iso6]	C56H98O6			Previously reported in cow or human milk
TG(13:0/18:1(9Z)/22:5(7Z,10Z,13Z,16Z,19Z))[iso6]	C56H96O6			Previously reported in cow or human milk
TG(13:0/18:2(9Z,12Z)/19:0)[iso6]	C53H98O6			Previously reported in cow or human milk
TG(13:0/18:2(9Z,12Z)/20:0)[iso6]	C54H100O6			Previously reported in cow or human milk
TG(13:0/18:2(9Z,12Z)/20:1(11Z))[iso6]	C54H98O6			Previously reported in cow or human milk
TG(13:0/18:2(9Z,12Z)/20:2(11Z,14Z))[iso6]	C54H96O6			Previously reported in cow or human milk
TG(13:0/18:2(9Z,12Z)/20:3(8Z,11Z,14Z)) [iso6]	C54H94O6			Previously reported in cow or human milk
TG(13:0/18:2(9Z,12Z)/21:0)[iso6]	C55H102O6			Previously reported in cow or human milk
TG(13:0/18:2(9Z,12Z)/22:4(7Z,10Z,13Z,16Z))[iso6]	C56H96O6			Previously reported in cow or human milk
TG(13:0/18:3(6Z,9Z,12Z)/19:0)[iso6]	C53H96O6			Previously reported in cow or human milk
TG(13:0/18:3(6Z,9Z,12Z)/20:0)[iso6]	C54H98O6			Previously reported in cow or human milk
TG(13:0/18:3(6Z,9Z,12Z)/20:1(11Z))[iso6]	C54H96O6			Previously reported in cow or human milk
TG(13:0/18:3(6Z,9Z,12Z)/20:2(11Z,14Z)) [iso6]	C54H94O6			Previously reported in cow or human milk
TG(13:0/18:3(6Z,9Z,12Z)/21:0)[iso6]	C55H100O6			Previously reported in cow or human milk
TG(13:0/18:3(6Z,9Z,12Z)/22:0)[iso6]	C56H102O6			Previously reported in cow or human milk
TG(13:0/18:3(9Z,12Z,15Z)/19:0)[iso6]	C53H96O6			Previously reported in cow or human milk
TG(13:0/18:3(9Z,12Z,15Z)/20:0)[iso6]	C54H98O6			Previously reported in cow or human milk
TG(13:0/18:3(9Z,12Z,15Z)/20:1(11Z))[iso6]	C54H96O6			Previously reported in cow or human milk
TG(13:0/18:3(9Z,12Z,15Z)/20:2(11Z,14Z)) [iso6]	C54H94O6			Previously reported in cow or human milk
TG(13:0/18:3(9Z,12Z,15Z)/21:0)[iso6]	C55H100O6			Previously reported in cow or human milk
TG(13:0/18:3(9Z,12Z,15Z)/22:0)[iso6]	C56H102O6			Previously reported in cow or human milk
TG(13:0/18:4(6Z,9Z,12Z,15Z)/19:0)[iso6]	C53H94O6			Previously reported in cow or human milk
TG(13:0/18:4(6Z,9Z,12Z,15Z)/20:0)[iso6]	C54H96O6			Previously reported in cow or human milk
TG(13:0/18:4(6Z,9Z,12Z,15Z)/20:1(11Z)) [iso6]	C54H94O6			Previously reported in cow or human milk
TG(13:0/18:4(6Z,9Z,12Z,15Z)/21:0)[iso6]	C55H98O6			Previously reported in cow or human milk
TG(13:0/18:4(6Z,9Z,12Z,15Z)/22:0)[iso6]	C56H100O6			Previously reported in cow or human milk
TG(13:0/19:0/20:2(11Z,14Z))[iso6]	C55H102O6			Previously reported in cow or human milk
TG(13:0/19:0/20:3(8Z,11Z,14Z))[iso6]	C55H100O6			Previously reported in cow or human milk
TG(13:0/19:0/20:4(5Z,8Z,11Z,14Z))[iso6]	C55H98O6			Previously reported in cow or human milk
TG(13:0/19:0/20:5(5Z,8Z,11Z,14Z,17Z))[iso6]	C55H96O6			Previously reported in cow or human milk
TG(13:0/19:0/22:4(7Z,10Z,13Z,16Z))[iso6]	C57H102O6			Previously reported in cow or human milk
TG(13:0/19:0/22:5(7Z,10Z,13Z,16Z,19Z))	C57H100O6			Previously reported in cow or human milk
TG(13:0/19:0/22:6(4Z,7Z,10Z,13Z,16Z,19Z))[iso6]	C57H98O6			Previously reported in cow or human milk
TG(13:0/20:0/20:3(8Z,11Z,14Z))[iso6]	C56H102O6			Previously reported in cow or human milk
TG(13:0/20:0/20:4(5Z,8Z,11Z,14Z))[iso6]	C56H100O6			Previously reported in cow or human milk
TG(13:0/20:0/20:5(5Z,8Z,11Z,14Z,17Z))[iso6]	C56H98O6			Previously reported in cow or human milk
TG(13:0/20:0/22:6(4Z,7Z,10Z,13Z,16Z,19Z))[iso6]	C58H100O6			Previously reported in cow or human milk
TG(13:0/20:1(11Z)/20:2(11Z,14Z))[iso6]	C56H102O6			Previously reported in cow or human milk
TG(13:0/20:1(11Z)/20:3(8Z,11Z,14Z))[iso6]	C56H100O6			Previously reported in cow or human milk
TG(13:0/20:1(11Z)/20:4(5Z,8Z,11Z,14Z))[iso6]	C56H98O6			Previously reported in cow or human milk
TG(13:0/20:1(11Z)/20:5(5Z,8Z,11Z,14Z,17Z))[iso6]	C56H96O6			Previously reported in cow or human milk
TG(13:0/20:1(11Z)/22:5(7Z,10Z,13Z,16Z,19Z))[iso6]	C58H100O6			Previously reported in cow or human milk
TG(13:0/20:1(11Z)/22:6(4Z,7Z,10Z,13Z,16Z,19Z))[iso6]	C58H98O6			Previously reported in cow or human milk
TG(13:0/20:2(11Z,14Z)/20:2(11Z,14Z))[iso3]	C56H100O6			Previously reported in cow or human milk
TG(13:0/20:2(11Z,14Z)/20:3(8Z,11Z,14Z))[iso6]	C56H98O6			Previously reported in cow or human milk
TG(13:0/20:2(11Z,14Z)/20:4(5Z,8Z,11Z,14Z))[iso6]	C56H96O6			Previously reported in cow or human milk
TG(13:0/20:2(11Z,14Z)/21:0)[iso6]	C57H106O6			Previously reported in cow or human milk
TG(13:0/20:2(11Z,14Z)/22:4(7Z,10Z,13Z,16Z))[iso6]	C58H100O6			Previously reported in cow or human milk
TG(13:0/20:2(11Z,14Z)/22:5(7Z,10Z,13Z,16Z,19Z))[iso6]	C58H98O6			Previously reported in cow or human milk
TG(13:0/20:2(11Z,14Z)/22:6(4Z,7Z,10Z,13Z,16Z,19Z))[iso6]	C58H96O6			Previously reported in cow or human milk
TG(13:0/20:3(8Z,11Z,14Z)/21:0)[iso6]	C57H104O6			Previously reported in cow or human milk
TG(13:0/20:3(8Z,11Z,14Z)/22:4(7Z,10Z,13Z,16Z))[iso6]	C58H98O6			Previously reported in cow or human milk
TG(13:0/20:3(8Z,11Z,14Z)/22:5(7Z,10Z,13Z,16Z,19Z))[iso6]	C58H96O6			Previously reported in cow or human milk
TG(13:0/20:3(8Z,11Z,14Z)/22:6(4Z,7Z,10Z,13Z,16Z,19Z))[iso6]	C58H94O6			Previously reported in cow or human milk
TG(13:0/20:4(5Z,8Z,11Z,14Z)/21:0)[iso6]	C57H102O6			Previously reported in cow or human milk
TG(13:0/20:4(5Z,8Z,11Z,14Z)/22:4(7Z,10Z,13Z,16Z))[iso6]	C58H96O6			Previously reported in cow or human milk
TG(13:0/20:4(5Z,8Z,11Z,14Z)/22:5(7Z,10Z,13Z,16Z,19Z))[iso6]	C58H94O6			Previously reported in cow or human milk
TG(13:0/20:5(5Z,8Z,11Z,14Z,17Z)/21:0)[iso6]	C57H100O6			Previously reported in cow or human milk
TG(13:0/20:5(5Z,8Z,11Z,14Z,17Z)/22:4(7Z,10Z,13Z,16Z))[iso6]	C58H94O6			Previously reported in cow or human milk
TG(13:0/21:0/22:6(4Z,7Z,10Z,13Z,16Z,19Z))[iso6]	C59H102O6			Previously reported in cow or human milk
TG(14:0/14:0/14:0)	C45H86O6	555-45-3	11148	Previously reported in cow or human milk
TG(14:0/14:0/16:0)	C47H90O6		97045147	Previously reported in cow or human milk
TG(14:0/14:0/16:1(9Z))	C47H88O6		131753216	Previously reported in cow or human milk
TG(14:0/14:0/18:0)	C49H94O6		131753211	Previously reported in cow or human milk
TG(14:0/14:0/18:2(9Z,12Z))[iso3]	C49H90O6		131753222	Previously reported in cow or human milk
TG(14:0/14:0/18:4(6Z,9Z,12Z,15Z))	C49H86O6		131753231	Previously reported in cow or human milk
TG(14:0/14:0/20:0)	C51H98O6		131753212	Previously reported in cow or human milk
TG(14:0/14:0/20:2(11Z,14Z))[iso3]	C51H94O6		131753224	Previously reported in cow or human milk
TG(14:0/14:0/20:3(8Z,11Z,14Z))[iso3]	C51H92O6		131753225	Previously reported in cow or human milk
TG(14:0/14:0/20:4(5Z,8Z,11Z,14Z))	C51H90O6		131753226	Previously reported in cow or human milk
TG(14:0/14:0/22:4(7Z,10Z,13Z,16Z))[iso3]	C53H94O6		131753228	Previously reported in cow or human milk
TG(14:0/14:0/4:0)	C35H66O6			Previously reported in cow or human milk
TG(14:0/14:0/6:0)	C37H70O6			Previously reported in cow or human milk
TG(14:0/14:1(9Z)/15:0)	C46H86O6		131753414	Previously reported in cow or human milk
TG(14:0/14:1(9Z)/16:0)	C47H88O6		131753415	Previously reported in cow or human milk
TG(14:0/14:1(9Z)/16:1(9Z))[iso6]	C47H86O6		131753421	Previously reported in cow or human milk
TG(14:0/14:1(9Z)/18:1(9Z))[iso6]	C49H90O6		131753423	Previously reported in cow or human milk
TG(14:0/14:1(9Z)/18:3(6Z,9Z,12Z))	C49H86O6		131753429	Previously reported in cow or human milk
TG(14:0/14:1(9Z)/18:3(9Z,12Z,15Z))	C49H86O6		131753436	Previously reported in cow or human milk
TG(14:0/14:1(9Z)/20:1(11Z))[iso6]	C51H94O6		131753424	Previously reported in cow or human milk
TG(14:0/14:1(9Z)/20:2(11Z,14Z))[iso6]	C51H92O6		131753430	Previously reported in cow or human milk
TG(14:0/14:1(9Z)/21:0)[iso6]	C52H98O6			Previously reported in cow or human milk
TG(14:0/14:1(9Z)/22:0)[iso6]	C53H100O6		131753418	Previously reported in cow or human milk
TG(14:0/15:0/14:1(9Z))	C46H86O6		131753244	Previously reported in cow or human milk
TG(14:0/15:0/15:0)	C47H90O6		131753238	Previously reported in cow or human milk
TG(14:0/15:0/18:1(9Z))	C50H94O6		131753247	Previously reported in cow or human milk
TG(14:0/15:0/20:1(11Z))[iso6]	C52H98O6		131753248	Previously reported in cow or human milk
TG(14:0/15:0/20:2(11Z,14Z))[iso6]	C52H96O6		131753254	Previously reported in cow or human milk
TG(14:0/15:0/22:1(13Z))	C54H102O6		131753250	Previously reported in cow or human milk
TG(14:0/15:0/22:4(7Z,10Z,13Z,16Z))[iso6]	C54H96O6		131753258	Previously reported in cow or human milk
TG(14:0/15:0/22:5(7Z,10Z,13Z,16Z,19Z)) [iso6]	C54H94O6		131753264	Previously reported in cow or human milk
TG(14:0/16:0/14:0)	C47H90O6		14169768	Previously reported in cow or human milk
TG(14:0/16:0/14:1(9Z))	C47H88O6		131753272	Previously reported in cow or human milk
TG(14:0/16:0/16:0)	C49H94O6		91867460	Previously reported in cow or human milk
TG(14:0/16:0/18:0)	C51H98O6		131753268	Previously reported in cow or human milk
TG(14:0/16:0/18:2(9Z,12Z))	C51H94O6		131753280	Previously reported in cow or human milk
TG(14:0/16:0/18:3(6Z,9Z,12Z))[iso6]	C51H92O6		131753281	Previously reported in cow or human milk
TG(14:0/16:0/18:3(9Z,12Z,15Z))[iso6]	C51H92O6		131753288	Previously reported in cow or human milk
TG(14:0/16:0/18:4(6Z,9Z,12Z,15Z))	C51H90O6		131753289	Previously reported in cow or human milk
TG(14:0/16:0/20:0)	C53H102O6		131753269	Previously reported in cow or human milk
TG(14:0/16:0/20:1(11Z))[iso6]	C53H100O6		131753276	Previously reported in cow or human milk
TG(14:0/16:0/20:2(11Z,14Z))[iso6]	C53H98O6		131753282	Previously reported in cow or human milk
TG(14:0/16:0/20:3(8Z,11Z,14Z))[iso6]	C53H96O6		131753283	Previously reported in cow or human milk
TG(14:0/16:0/20:4(5Z,8Z,11Z,14Z))[iso6]	C53H94O6		131753284	Previously reported in cow or human milk
TG(14:0/16:0/22:4(7Z,10Z,13Z,16Z))[iso6]	C55H98O6		131753286	Previously reported in cow or human milk
TG(14:0/16:0/22:5(7Z,10Z,13Z,16Z,19Z))[iso6]	C55H96O6		131753292	Previously reported in cow or human milk
TG(14:0/16:0/4:0)	C37H70O6			Previously reported in cow or human milk
TG(14:0/16:0/6:0)	C39H74O6			Previously reported in cow or human milk
TG(14:0/16:1(9Z)/14:0)	C47H88O6		131753443	Previously reported in cow or human milk
TG(14:0/16:1(9Z)/16:1(9Z))[iso3]	C49H90O6		131753451	Previously reported in cow or human milk
TG(14:0/16:1(9Z)/18:1(9Z))	C51H94O6		131753453	Previously reported in cow or human milk
TG(14:0/16:1(9Z)/18:2(9Z,12Z))[iso6]	C51H92O6		131753458	Previously reported in cow or human milk
TG(14:0/16:1(9Z)/18:3(6Z,9Z,12Z))	C51H90O6		131753459	Previously reported in cow or human milk
TG(14:0/16:1(9Z)/18:3(9Z,12Z,15Z))	C51H90O6		131753466	Previously reported in cow or human milk
TG(14:0/16:1(9Z)/19:0)[iso6]	C52H98O6			Previously reported in cow or human milk
TG(14:0/16:1(9Z)/20:0)[iso6]	C53H100O6		131753447	Previously reported in cow or human milk
TG(14:0/16:1(9Z)/20:1(11Z))[iso6]	C53H98O6		131753454	Previously reported in cow or human milk
TG(14:0/16:1(9Z)/20:2(11Z,14Z))[iso6]	C53H96O6		131753460	Previously reported in cow or human milk
TG(14:0/16:1(9Z)/20:3(8Z,11Z,14Z))[iso6]	C53H94O6		131753461	Previously reported in cow or human milk
TG(14:0/16:1(9Z)/21:0)[iso6]	C54H102O6			Previously reported in cow or human milk
TG(14:0/16:1(9Z)/22:4(7Z,10Z,13Z,16Z))[iso6]	C55H96O6		131753464	Previously reported in cow or human milk
TG(14:0/17:0/18:0)	C52H100O6			Previously reported in cow or human milk
TG(14:0/17:0/18:1(9Z))[iso6]	C52H98O6			Previously reported in cow or human milk
TG(14:0/17:0/18:2(9Z,12Z))[iso6]	C52H96O6			Previously reported in cow or human milk
TG(14:0/17:0/20:1(11Z))[iso6]	C54H102O6			Previously reported in cow or human milk
TG(14:0/17:0/20:2(11Z,14Z))[iso6]	C54H100O6			Previously reported in cow or human milk
TG(14:0/17:0/20:3(8Z,11Z,14Z))[iso6]	C54H98O6			Previously reported in cow or human milk
TG(14:0/17:0/20:4(5Z,8Z,11Z,14Z))[iso6]	C54H96O6			Previously reported in cow or human milk
TG(14:0/17:0/20:5(5Z,8Z,11Z,14Z,17Z)) [iso6]	C54H94O6			Previously reported in cow or human milk
TG(14:0/17:0/22:4(7Z,10Z,13Z,16Z))[iso6]	C56H100O6			Previously reported in cow or human milk
TG(14:0/17:0/22:5(7Z,10Z,13Z,16Z,19Z))[iso6]	C56H98O6			Previously reported in cow or human milk
TG(14:0/17:0/22:6(4Z,7Z,10Z,13Z,16Z,19Z))[iso6]	C56H96O6			Previously reported in cow or human milk
TG(14:0/18:0/18:0)	C53H102O6		101635996	Previously reported in cow or human milk
TG(14:0/18:0/18:1(9Z))[iso6]	C53H100O6		131753303	Previously reported in cow or human milk
TG(14:0/18:0/18:2(9Z,12Z))[iso6]	C53H98O6		131753308	Previously reported in cow or human milk
TG(14:0/18:0/18:3(6Z,9Z,12Z))[iso6]	C53H96O6		131753309	Previously reported in cow or human milk
TG(14:0/18:0/18:3(9Z,12Z,15Z))[iso6]	C53H96O6		131753316	Previously reported in cow or human milk
TG(14:0/18:0/18:4(6Z,9Z,12Z,15Z))[iso6]	C53H94O6		131753317	Previously reported in cow or human milk
TG(14:0/18:0/20:2(11Z,14Z))[iso6]	C55H102O6		131753310	Previously reported in cow or human milk
TG(14:0/18:0/20:3(8Z,11Z,14Z))[iso6]	C55H100O6		131753311	Previously reported in cow or human milk
TG(14:0/18:0/20:4(5Z,8Z,11Z,14Z))[iso6]	C55H98O6		131753312	Previously reported in cow or human milk
TG(14:0/18:0/20:5(5Z,8Z,11Z,14Z,17Z))[iso6]	C55H96O6		131753319	Previously reported in cow or human milk
TG(14:0/18:0/22:4(7Z,10Z,13Z,16Z))[iso6]	C57H102O6		131753314	Previously reported in cow or human milk
TG(14:0/18:0/22:5(7Z,10Z,13Z,16Z,19Z))[iso6]	C57H100O6		131753320	Previously reported in cow or human milk
TG(14:0/18:0/22:6(4Z,7Z,10Z,13Z,16Z,19Z))[iso6]	C57H98O6		131753321	Previously reported in cow or human milk
TG(14:0/18:1(9Z)/15:0)	C50H94O6		131753503	Previously reported in cow or human milk
TG(14:0/18:1(9Z)/18:1(9Z))[iso3]	C53H98O6		86289328	Previously reported in cow or human milk
TG(14:0/18:1(9Z)/18:2(9Z,12Z))[iso6]	C53H96O6		131753514	Previously reported in cow or human milk
TG(14:0/18:1(9Z)/18:3(6Z,9Z,12Z))[iso6]	C53H94O6		131753515	Previously reported in cow or human milk
TG(14:0/18:1(9Z)/18:3(9Z,12Z,15Z))[iso6]	C53H94O6		131753522	Previously reported in cow or human milk
TG(14:0/18:1(9Z)/19:0)[iso6]	C54H102O6			Previously reported in cow or human milk
TG(14:0/18:1(9Z)/20:1(11Z))[iso6]	C55H102O6		131753510	Previously reported in cow or human milk
TG(14:0/18:1(9Z)/20:2(11Z,14Z))[iso6]	C55H100O6		131753516	Previously reported in cow or human milk
TG(14:0/18:1(9Z)/20:3(8Z,11Z,14Z))[iso6]	C55H98O6		131753517	Previously reported in cow or human milk
TG(14:0/18:1(9Z)/20:4(5Z,8Z,11Z,14Z))[iso6]	C55H96O6		131753518	Previously reported in cow or human milk
TG(14:0/18:1(9Z)/22:4(7Z,10Z,13Z,16Z))[iso6]	C57H100O6		131753520	Previously reported in cow or human milk
TG(14:0/18:1(9Z)/22:5(7Z,10Z,13Z,16Z,19Z))[iso6]	C57H98O6		131753526	Previously reported in cow or human milk
TG(14:0/18:2(9Z,12Z)/18:2(9Z,12Z))[iso3]	C53H94O6		131753663	Previously reported in cow or human milk
TG(14:0/18:2(9Z,12Z)/19:0)[iso6]	C54H100O6			Previously reported in cow or human milk
TG(14:0/18:2(9Z,12Z)/20:0)[iso6]	C55H102O6		131753652	Previously reported in cow or human milk
TG(14:0/18:2(9Z,12Z)/20:1(11Z))[iso6]	C55H100O6		131753659	Previously reported in cow or human milk
TG(14:0/18:2(9Z,12Z)/20:2(11Z,14Z))[iso6]	C55H98O6		131753665	Previously reported in cow or human milk
TG(14:0/18:2(9Z,12Z)/20:3(8Z,11Z,14Z))[iso6]	C55H96O6		131753666	Previously reported in cow or human milk
TG(14:0/18:2(9Z,12Z)/22:0)[iso6]	C57H106O6		131753653	Previously reported in cow or human milk
TG(14:0/18:2(9Z,12Z)/22:4(7Z,10Z,13Z,16Z))[iso6]	C57H98O6		131753669	Previously reported in cow or human milk
TG(14:0/18:3(6Z,9Z,12Z)/14:1(9Z))	C49H86O6		131753685	Previously reported in cow or human milk
TG(14:0/18:3(6Z,9Z,12Z)/16:1(9Z))	C51H90O6		131753686	Previously reported in cow or human milk
TG(14:0/18:3(6Z,9Z,12Z)/19:0)[iso6]	C54H98O6			Previously reported in cow or human milk
TG(14:0/18:3(6Z,9Z,12Z)/20:0)[iso6]	C55H100O6		131753682	Previously reported in cow or human milk
TG(14:0/18:3(6Z,9Z,12Z)/20:1(11Z))[iso6]	C55H98O6		131753689	Previously reported in cow or human milk
TG(14:0/18:3(6Z,9Z,12Z)/20:2(11Z,14Z))[iso6]	C55H96O6		131753695	Previously reported in cow or human milk
TG(14:0/18:3(6Z,9Z,12Z)/21:0)[iso6]	C56H102O6			Previously reported in cow or human milk
TG(14:0/18:3(6Z,9Z,12Z)/22:0)[iso6]	C57H104O6		131753683	Previously reported in cow or human milk
TG(14:0/18:3(9Z,12Z,15Z)/14:1(9Z))	C49H86O6		131753895	Previously reported in cow or human milk
TG(14:0/18:3(9Z,12Z,15Z)/16:1(9Z))	C51H90O6		131753896	Previously reported in cow or human milk
TG(14:0/18:3(9Z,12Z,15Z)/19:0)[iso6]	C54H98O6			Previously reported in cow or human milk
TG(14:0/18:3(9Z,12Z,15Z)/20:0)[iso6]	C55H100O6		131753892	Previously reported in cow or human milk
TG(14:0/18:3(9Z,12Z,15Z)/20:1(11Z))[iso6]	C55H98O6		131753899	Previously reported in cow or human milk
TG(14:0/18:3(9Z,12Z,15Z)/20:2(11Z,14Z))[iso6]	C55H96O6		131753905	Previously reported in cow or human milk
TG(14:0/18:3(9Z,12Z,15Z)/21:0)[iso6]	C56H102O6			Previously reported in cow or human milk
TG(14:0/18:3(9Z,12Z,15Z)/22:0)[iso6]	C57H104O6		131753893	Previously reported in cow or human milk
TG(14:0/18:4(6Z,9Z,12Z,15Z)/14:0)	C49H86O6		131753918	Previously reported in cow or human milk
TG(14:0/18:4(6Z,9Z,12Z,15Z)/16:0)	C51H90O6		131753920	Previously reported in cow or human milk
TG(14:0/18:4(6Z,9Z,12Z,15Z)/19:0)[iso6]	C54H96O6			Previously reported in cow or human milk
TG(14:0/18:4(6Z,9Z,12Z,15Z)/20:0)[iso6]	C55H98O6		131753922	Previously reported in cow or human milk
TG(14:0/18:4(6Z,9Z,12Z,15Z)/20:1(11Z))[iso6]	C55H96O6		131753929	Previously reported in cow or human milk
TG(14:0/18:4(6Z,9Z,12Z,15Z)/21:0)[iso6]	C56H100O6			Previously reported in cow or human milk
TG(14:0/18:4(6Z,9Z,12Z,15Z)/22:0)[iso6]	C57H102O6		131753923	Previously reported in cow or human milk
TG(14:0/19:0/20:3(8Z,11Z,14Z))[iso6]	C56H102O6			Previously reported in cow or human milk
TG(14:0/19:0/20:4(5Z,8Z,11Z,14Z))[iso6]	C56H100O6			Previously reported in cow or human milk
TG(14:0/19:0/20:5(5Z,8Z,11Z,14Z,17Z))[iso6]	C56H98O6			Previously reported in cow or human milk
TG(14:0/19:0/22:6(4Z,7Z,10Z,13Z,16Z,19Z))[iso6]	C58H100O6			Previously reported in cow or human milk
TG(14:0/20:0/20:2(11Z,14Z))[iso6]	C57H106O6		131753340	Previously reported in cow or human milk
TG(14:0/20:0/20:3(8Z,11Z,14Z))[iso6]	C57H104O6		131753341	Previously reported in cow or human milk
TG(14:0/20:0/20:4(5Z,8Z,11Z,14Z))[iso6]	C57H102O6		131753342	Previously reported in cow or human milk
TG(14:0/20:0/20:5(5Z,8Z,11Z,14Z,17Z))[iso6]	C57H100O6		131753349	Previously reported in cow or human milk
TG(14:0/20:0/22:6(4Z,7Z,10Z,13Z,16Z,19Z))[iso6]	C59H102O6		131753351	Previously reported in cow or human milk
TG(14:0/20:1(11Z)/20:1(11Z))[iso3]	C57H106O6		131753539	Previously reported in cow or human milk
TG(14:0/20:1(11Z)/20:2(11Z,14Z))[iso6]	C57H104O6		131753545	Previously reported in cow or human milk
TG(14:0/20:1(11Z)/20:3(8Z,11Z,14Z))[iso6]	C57H102O6		131753546	Previously reported in cow or human milk
TG(14:0/20:1(11Z)/20:4(5Z,8Z,11Z,14Z))[iso6]	C57H100O6		131753547	Previously reported in cow or human milk
TG(14:0/20:1(11Z)/20:5(5Z,8Z,11Z,14Z,17Z))[iso6]	C57H98O6		131753554	Previously reported in cow or human milk
TG(14:0/20:1(11Z)/22:5(7Z,10Z,13Z,16Z,19Z))[iso6]	C59H102O6		131753555	Previously reported in cow or human milk
TG(14:0/20:2(11Z,14Z)/20:2(11Z,14Z))[iso3]	C57H102O6		131753725	Previously reported in cow or human milk
TG(14:0/20:2(11Z,14Z)/20:3(8Z,11Z,14Z))[iso6]	C57H100O6		131753726	Previously reported in cow or human milk
TG(14:0/20:2(11Z,14Z)/20:4(5Z,8Z,11Z,14Z))[iso6]	C57H98O6		131753727	Previously reported in cow or human milk
TG(14:0/20:2(11Z,14Z)/22:4(7Z,10Z,13Z,16Z))[iso6]	C59H102O6		131753729	Previously reported in cow or human milk
TG(14:0/20:3(8Z,11Z,14Z)/20:3(8Z,11Z,14Z))[iso3]	C57H98O6		131753756	Previously reported in cow or human milk
TG(14:0/20:4(5Z,8Z,11Z,14Z)/14:0)	C51H90O6		131753768	Previously reported in cow or human milk
TG(14:0/22:1(13Z)/15:0)	C54H102O6		131753589	Previously reported in cow or human milk
TG(14:1(9Z)/14:0/18:3(6Z,9Z,12Z))	C49H86O6		131758575	Previously reported in cow or human milk
TG(14:1(9Z)/14:0/18:3(9Z,12Z,15Z))	C49H86O6		131758582	Previously reported in cow or human milk
TG(14:1(9Z)/14:1(9Z)/16:0)[iso3]	C47H86O6			Previously reported in cow or human milk
TG(14:1(9Z)/14:1(9Z)/16:1(9Z))	C47H84O6		131758727	Previously reported in cow or human milk
TG(14:1(9Z)/14:1(9Z)/18:0)[iso3]	C49H90O6			Previously reported in cow or human milk
TG(14:1(9Z)/14:1(9Z)/18:2(9Z,12Z))	C49H86O6		131758734	Previously reported in cow or human milk
TG(14:1(9Z)/14:1(9Z)/20:0)[iso3]	C51H94O6			Previously reported in cow or human milk
TG(14:1(9Z)/14:1(9Z)/20:1(11Z))[iso3]	C51H92O6		131758730	Previously reported in cow or human milk
TG(14:1(9Z)/14:1(9Z)/21:0)[iso3]	C52H96O6			Previously reported in cow or human milk
TG(14:1(9Z)/14:1(9Z)/22:0)[iso3]	C53H98O6			Previously reported in cow or human milk
TG(14:1(9Z)/15:0/15:0)[iso3]	C47H88O6			Previously reported in cow or human milk
TG(14:1(9Z)/15:0/20:0)[iso6]	C52H98O6			Previously reported in cow or human milk
TG(14:1(9Z)/15:0/20:1(11Z))[iso6]	C52H96O6		131758593	Previously reported in cow or human milk
TG(14:1(9Z)/15:0/21:0)[iso6]	C53H100O6			Previously reported in cow or human milk
TG(14:1(9Z)/15:0/22:0)[iso6]	C54H102O6			Previously reported in cow or human milk
TG(14:1(9Z)/15:0/22:4(7Z,10Z,13Z,16Z)) [iso6]	C54H94O6		131758603	Previously reported in cow or human milk
TG(14:1(9Z)/15:0/o-18:0)	C50H96O5		131758611	Previously reported in cow or human milk
TG(14:1(9Z)/16:0/16:1(9Z))[iso6]	C49H90O6		131758613	Previously reported in cow or human milk
TG(14:1(9Z)/16:0/18:1(9Z))[iso6]	C51H94O6		131758615	Previously reported in cow or human milk
TG(14:1(9Z)/16:0/18:2(9Z,12Z))[iso6]	C51H92O6		131758620	Previously reported in cow or human milk
TG(14:1(9Z)/16:0/18:3(6Z,9Z,12Z))	C51H90O6		131758621	Previously reported in cow or human milk
TG(14:1(9Z)/16:0/18:3(9Z,12Z,15Z))	C51H90O6		131758628	Previously reported in cow or human milk
TG(14:1(9Z)/16:0/19:0)[iso6]	C52H98O6			Previously reported in cow or human milk
TG(14:1(9Z)/16:0/20:0)[iso6]	C53H100O6			Previously reported in cow or human milk
TG(14:1(9Z)/16:0/20:1(11Z))[iso6]	C53H98O6		131758616	Previously reported in cow or human milk
TG(14:1(9Z)/16:0/20:2(11Z,14Z))[iso6]	C53H96O6		131758622	Previously reported in cow or human milk
TG(14:1(9Z)/16:0/20:3(8Z,11Z,14Z))[iso6]	C53H94O6		131758623	Previously reported in cow or human milk
TG(14:1(9Z)/16:0/21:0)[iso6]	C54H102O6			Previously reported in cow or human milk
TG(14:1(9Z)/16:0/22:4(7Z,10Z,13Z,16Z))[iso6]	C55H96O6		131758626	Previously reported in cow or human milk
TG(14:1(9Z)/16:1(9Z)/14:1(9Z))	C47H84O6		131758749	Previously reported in cow or human milk
TG(14:1(9Z)/16:1(9Z)/18:0)[iso6]	C51H94O6			Previously reported in cow or human milk
TG(14:1(9Z)/16:1(9Z)/18:1(9Z))[iso6]	C51H92O6		131758752	Previously reported in cow or human milk
TG(14:1(9Z)/16:1(9Z)/18:2(9Z,12Z))	C51H90O6		131758757	Previously reported in cow or human milk
TG(14:1(9Z)/16:1(9Z)/19:0)[iso6]	C52H96O6			Previously reported in cow or human milk
TG(14:1(9Z)/16:1(9Z)/20:0)[iso6]	C53H98O6			Previously reported in cow or human milk
TG(14:1(9Z)/16:1(9Z)/20:1(11Z))[iso6]	C53H96O6		131758753	Previously reported in cow or human milk
TG(14:1(9Z)/16:1(9Z)/20:2(11Z,14Z))[iso6]	C53H94O6		131758759	Previously reported in cow or human milk
TG(14:1(9Z)/16:1(9Z)/21:0)[iso6]	C54H100O6			Previously reported in cow or human milk
TG(14:1(9Z)/16:1(9Z)/22:0)[iso6]	C55H102O6			Previously reported in cow or human milk
TG(14:1(9Z)/17:0/18:0)[iso6]	C52H98O6			Previously reported in cow or human milk
TG(14:1(9Z)/17:0/18:1(9Z))[iso6]	C52H96O6			Previously reported in cow or human milk
TG(14:1(9Z)/17:0/19:0)[iso6]	C53H100O6			Previously reported in cow or human milk
TG(14:1(9Z)/17:0/20:0)[iso6]	C54H102O6			Previously reported in cow or human milk
TG(14:1(9Z)/17:0/20:1(11Z))[iso6]	C54H100O6			Previously reported in cow or human milk
TG(14:1(9Z)/17:0/20:2(11Z,14Z))[iso6]	C54H98O6			Previously reported in cow or human milk
TG(14:1(9Z)/17:0/20:3(8Z,11Z,14Z))[iso6]	C54H96O6			Previously reported in cow or human milk
TG(14:1(9Z)/17:0/20:4(5Z,8Z,11Z,14Z)) [iso6]	C54H94O6			Previously reported in cow or human milk
TG(14:1(9Z)/17:0/22:4(7Z,10Z,13Z,16Z))[iso6]	C56H98O6			Previously reported in cow or human milk
TG(14:1(9Z)/17:0/22:5(7Z,10Z,13Z,16Z,19Z))[iso6]	C56H96O6			Previously reported in cow or human milk
TG(14:1(9Z)/18:0/18:0)[iso3]	C53H100O6			Previously reported in cow or human milk
TG(14:1(9Z)/18:0/18:1(9Z))[iso6]	C53H98O6		131758638	Previously reported in cow or human milk
TG(14:1(9Z)/18:0/18:2(9Z,12Z))[iso6]	C53H96O6		131758643	Previously reported in cow or human milk
TG(14:1(9Z)/18:0/18:3(6Z,9Z,12Z))[iso6]	C53H94O6		131758644	Previously reported in cow or human milk
TG(14:1(9Z)/18:0/18:3(9Z,12Z,15Z))[iso6]	C53H94O6		131758651	Previously reported in cow or human milk
TG(14:1(9Z)/18:0/19:0)[iso6]	C54H102O6			Previously reported in cow or human milk
TG(14:1(9Z)/18:0/20:1(11Z))[iso6]	C55H102O6		131758639	Previously reported in cow or human milk
TG(14:1(9Z)/18:0/20:2(11Z,14Z))[iso6]	C55H100O6		131758645	Previously reported in cow or human milk
TG(14:1(9Z)/18:0/20:3(8Z,11Z,14Z))[iso6]	C55H98O6		131758646	Previously reported in cow or human milk
TG(14:1(9Z)/18:0/20:4(5Z,8Z,11Z,14Z))[iso6]	C55H96O6		131758647	Previously reported in cow or human milk
TG(14:1(9Z)/18:0/22:4(7Z,10Z,13Z,16Z))[iso6]	C57H100O6		131758649	Previously reported in cow or human milk
TG(14:1(9Z)/18:0/22:5(7Z,10Z,13Z,16Z,19Z))[iso6]	C57H98O6		131758655	Previously reported in cow or human milk
TG(14:1(9Z)/18:1(9Z)/18:1(9Z))[iso3]	C53H96O6		131758798	Previously reported in cow or human milk
TG(14:1(9Z)/18:1(9Z)/18:2(9Z,12Z))[iso6]	C53H94O6		131758803	Previously reported in cow or human milk
TG(14:1(9Z)/18:1(9Z)/19:0)[iso6]	C54H100O6			Previously reported in cow or human milk
TG(14:1(9Z)/18:1(9Z)/20:0)[iso6]	C55H102O6			Previously reported in cow or human milk
TG(14:1(9Z)/18:1(9Z)/20:1(11Z))[iso6]	C55H100O6		131758799	Previously reported in cow or human milk
TG(14:1(9Z)/18:1(9Z)/20:2(11Z,14Z))[iso6]	C55H98O6		131758805	Previously reported in cow or human milk
TG(14:1(9Z)/18:1(9Z)/20:3(8Z,11Z,14Z))[iso6]	C55H96O6		131758806	Previously reported in cow or human milk
TG(14:1(9Z)/18:1(9Z)/22:0)[iso6]	C57H106O6			Previously reported in cow or human milk
TG(14:1(9Z)/18:1(9Z)/22:4(7Z,10Z,13Z,16Z))[iso6]	C57H98O6		131758809	Previously reported in cow or human milk
TG(14:1(9Z)/18:2(9Z,12Z)/14:1(9Z))	C49H86O6		131758910	Previously reported in cow or human milk
TG(14:1(9Z)/18:2(9Z,12Z)/16:1(9Z))	C51H90O6		131758911	Previously reported in cow or human milk
TG(14:1(9Z)/18:2(9Z,12Z)/19:0)[iso6]	C54H98O6			Previously reported in cow or human milk
TG(14:1(9Z)/18:2(9Z,12Z)/20:0)[iso6]	C55H100O6			Previously reported in cow or human milk
TG(14:1(9Z)/18:2(9Z,12Z)/20:1(11Z))[iso6]	C55H98O6		131758914	Previously reported in cow or human milk
TG(14:1(9Z)/18:2(9Z,12Z)/20:2(11Z,14Z))[iso6]	C55H96O6		131758920	Previously reported in cow or human milk
TG(14:1(9Z)/18:2(9Z,12Z)/21:0)[iso6]	C56H102O6			Previously reported in cow or human milk
TG(14:1(9Z)/18:2(9Z,12Z)/22:0)[iso6]	C57H104O6			Previously reported in cow or human milk
TG(14:1(9Z)/18:3(6Z,9Z,12Z)/19:0)[iso6]	C54H96O6			Previously reported in cow or human milk
TG(14:1(9Z)/18:3(6Z,9Z,12Z)/20:0)[iso6]	C55H98O6			Previously reported in cow or human milk
TG(14:1(9Z)/18:3(6Z,9Z,12Z)/20:1(11Z))[iso6]	C55H96O6		131758937	Previously reported in cow or human milk
TG(14:1(9Z)/18:3(6Z,9Z,12Z)/21:0)[iso6]	C56H100O6			Previously reported in cow or human milk
TG(14:1(9Z)/18:3(6Z,9Z,12Z)/22:0)[iso6]	C57H102O6			Previously reported in cow or human milk
TG(14:1(9Z)/18:3(9Z,12Z,15Z)/19:0)[iso6]	C54H96O6			Previously reported in cow or human milk
TG(14:1(9Z)/18:3(9Z,12Z,15Z)/20:0)[iso6]	C55H98O6			Previously reported in cow or human milk
TG(14:1(9Z)/18:3(9Z,12Z,15Z)/20:1(11Z))[iso6]	C55H96O6		131759098	Previously reported in cow or human milk
TG(14:1(9Z)/18:3(9Z,12Z,15Z)/21:0)[iso6]	C56H100O6			Previously reported in cow or human milk
TG(14:1(9Z)/18:3(9Z,12Z,15Z)/22:0)[iso6]	C57H102O6			Previously reported in cow or human milk
TG(14:1(9Z)/18:4(6Z,9Z,12Z,15Z)/19:0) [iso6]	C54H94O6			Previously reported in cow or human milk
TG(14:1(9Z)/18:4(6Z,9Z,12Z,15Z)/20:0)[iso6]	C55H96O6			Previously reported in cow or human milk
TG(14:1(9Z)/18:4(6Z,9Z,12Z,15Z)/21:0)[iso6]	C56H98O6			Previously reported in cow or human milk
TG(14:1(9Z)/18:4(6Z,9Z,12Z,15Z)/22:0)[iso6]	C57H100O6			Previously reported in cow or human milk
TG(14:1(9Z)/19:0/20:2(11Z,14Z))[iso6]	C56H102O6			Previously reported in cow or human milk
TG(14:1(9Z)/19:0/20:3(8Z,11Z,14Z))[iso6]	C56H100O6			Previously reported in cow or human milk
TG(14:1(9Z)/19:0/20:4(5Z,8Z,11Z,14Z))[iso6]	C56H98O6			Previously reported in cow or human milk
TG(14:1(9Z)/19:0/20:5(5Z,8Z,11Z,14Z,17Z))[iso6]	C56H96O6			Previously reported in cow or human milk
TG(14:1(9Z)/19:0/22:5(7Z,10Z,13Z,16Z,19Z))[iso6]	C58H100O6			Previously reported in cow or human milk
TG(14:1(9Z)/19:0/22:6(4Z,7Z,10Z,13Z,16Z,19Z))[iso6]	C58H98O6			Previously reported in cow or human milk
TG(14:1(9Z)/20:0/20:1(11Z))[iso6]	C57H106O6		131758662	Previously reported in cow or human milk
TG(14:1(9Z)/20:0/20:2(11Z,14Z))[iso6]	C57H104O6		131758668	Previously reported in cow or human milk
TG(14:1(9Z)/20:0/20:3(8Z,11Z,14Z))[iso6]	C57H102O6		131758669	Previously reported in cow or human milk
TG(14:1(9Z)/20:0/20:4(5Z,8Z,11Z,14Z))[iso6]	C57H100O6		131758670	Previously reported in cow or human milk
TG(14:1(9Z)/20:0/20:5(5Z,8Z,11Z,14Z,17Z))[iso6]	C57H98O6		131758677	Previously reported in cow or human milk
TG(14:1(9Z)/20:0/22:5(7Z,10Z,13Z,16Z,19Z))[iso6]	C59H102O6		131758678	Previously reported in cow or human milk
TG(14:1(9Z)/20:1(11Z)/20:1(11Z))[iso3]	C57H104O6		131758822	Previously reported in cow or human milk
TG(14:1(9Z)/20:1(11Z)/20:2(11Z,14Z))[iso6]	C57H102O6		131758828	Previously reported in cow or human milk
TG(14:1(9Z)/20:1(11Z)/20:3(8Z,11Z,14Z))[iso6]	C57H100O6		131758829	Previously reported in cow or human milk
TG(14:1(9Z)/20:1(11Z)/20:4(5Z,8Z,11Z,14Z))[iso6]	C57H98O6		131758830	Previously reported in cow or human milk
TG(14:1(9Z)/20:1(11Z)/22:4(7Z,10Z,13Z,16Z))[iso6]	C59H102O6		131758832	Previously reported in cow or human milk
TG(14:1(9Z)/20:2(11Z,14Z)/20:2(11Z,14Z))[iso3]	C57H100O6		131758966	Previously reported in cow or human milk
TG(14:1(9Z)/20:2(11Z,14Z)/20:3(8Z,11Z,14Z))[iso6]	C57H98O6		131758967	Previously reported in cow or human milk
TG(14:1(9Z)/20:5(5Z,8Z,11Z,14Z,17Z)/21:0)[iso6]	C58H100O6			Previously reported in cow or human milk
TG(14:1(9Z)/20:5(5Z,8Z,11Z,14Z,17Z)/22:0)[iso6]	C59H102O6			Previously reported in cow or human milk
TG(15:0/14:0/14:1(9Z))	C46H86O6		131754102	Previously reported in cow or human milk
TG(15:0/14:0/15:0)	C47H90O6		131754096	Previously reported in cow or human milk
TG(15:0/14:0/18:1(9Z))	C50H94O6		131754105	Previously reported in cow or human milk
TG(15:0/14:0/22:1(13Z))	C54H102O6		131754108	Previously reported in cow or human milk
TG(15:0/14:1(9Z)/15:0)	C47H88O6		131754291	Previously reported in cow or human milk
TG(15:0/14:1(9Z)/18:0)	C50H94O6		131754293	Previously reported in cow or human milk
TG(15:0/14:1(9Z)/22:0)	C54H102O6		131754295	Previously reported in cow or human milk
TG(15:0/14:1(9Z)/o-18:0)	C50H96O5		131754318	Previously reported in cow or human milk
TG(15:0/15:0/14:1(9Z))	C47H88O6		56936636	Previously reported in cow or human milk
TG(15:0/15:0/18:2(9Z,12Z))[iso3]	C51H94O6		131754137	Previously reported in cow or human milk
TG(15:0/15:0/18:3(6Z,9Z,12Z))[iso3]	C51H92O6		131754138	Previously reported in cow or human milk
TG(15:0/15:0/18:3(9Z,12Z,15Z))[iso3]	C51H92O6		131754145	Previously reported in cow or human milk
TG(15:0/15:0/18:4(6Z,9Z,12Z,15Z))	C51H90O6		131754146	Previously reported in cow or human milk
TG(15:0/15:0/20:1(11Z))[iso3]	C53H100O6		131754133	Previously reported in cow or human milk
TG(15:0/15:0/20:2(11Z,14Z))[iso3]	C53H98O6		131754139	Previously reported in cow or human milk
TG(15:0/15:0/20:3(8Z,11Z,14Z))[iso3]	C53H96O6		131754140	Previously reported in cow or human milk
TG(15:0/15:0/20:4(5Z,8Z,11Z,14Z))[iso3]	C53H94O6		131754141	Previously reported in cow or human milk
TG(15:0/15:0/22:4(7Z,10Z,13Z,16Z))[iso3]	C55H98O6		131754143	Previously reported in cow or human milk
TG(15:0/15:0/22:5(7Z,10Z,13Z,16Z,19Z))[iso3]	C55H96O6		131754149	Previously reported in cow or human milk
TG(15:0/16:0/16:1(9Z))	C50H94O6		131754159	Previously reported in cow or human milk
TG(15:0/16:0/18:0)	C52H100O6		131754154	Previously reported in cow or human milk
TG(15:0/16:0/18:1(9Z))[iso6]	C52H98O6		131754161	Previously reported in cow or human milk
TG(15:0/16:0/18:2(9Z,12Z))[iso6]	C52H96O6		131754166	Previously reported in cow or human milk
TG(15:0/16:0/20:1(11Z))	C54H102O6		131754162	Previously reported in cow or human milk
TG(15:0/16:0/20:2(11Z,14Z))[iso6]	C54H100O6		53481032	Previously reported in cow or human milk
TG(15:0/16:0/20:3(8Z,11Z,14Z))[iso6]	C54H98O6		53481033	Previously reported in cow or human milk
TG(15:0/16:0/20:4(5Z,8Z,11Z,14Z))[iso6]	C54H96O6		53481034	Previously reported in cow or human milk
TG(15:0/16:0/20:5(5Z,8Z,11Z,14Z,17Z)) [iso6]	C54H94O6		131754174	Previously reported in cow or human milk
TG(15:0/16:0/22:4(7Z,10Z,13Z,16Z))[iso6]	C56H100O6		131754169	Previously reported in cow or human milk
TG(15:0/16:0/22:5(7Z,10Z,13Z,16Z,19Z))[iso6]	C56H98O6		131754175	Previously reported in cow or human milk
TG(15:0/16:0/22:6(4Z,7Z,10Z,13Z,16Z,19Z))[iso6]	C56H96O6		131754176	Previously reported in cow or human milk
TG(15:0/16:1(9Z)/16:0)	C50H94O6		131754320	Previously reported in cow or human milk
TG(15:0/16:1(9Z)/18:0)[iso6]	C52H98O6		131754321	Previously reported in cow or human milk
TG(15:0/16:1(9Z)/18:1(9Z))[iso6]	C52H96O6		131754328	Previously reported in cow or human milk
TG(15:0/16:1(9Z)/19:0)[iso6]	C53H100O6			Previously reported in cow or human milk
TG(15:0/16:1(9Z)/20:0)	C54H102O6		131754322	Previously reported in cow or human milk
TG(15:0/16:1(9Z)/20:1(11Z))[iso6]	C54H100O6		131754329	Previously reported in cow or human milk
TG(15:0/16:1(9Z)/20:2(11Z,14Z))[iso6]	C54H98O6		131754335	Previously reported in cow or human milk
TG(15:0/16:1(9Z)/20:3(8Z,11Z,14Z))[iso6]	C54H96O6		131754336	Previously reported in cow or human milk
TG(15:0/16:1(9Z)/20:4(5Z,8Z,11Z,14Z)) [iso6]	C54H94O6		131754337	Previously reported in cow or human milk
TG(15:0/16:1(9Z)/22:4(7Z,10Z,13Z,16Z))[iso6]	C56H98O6		131754339	Previously reported in cow or human milk
TG(15:0/16:1(9Z)/22:5(7Z,10Z,13Z,16Z,19Z))[iso6]	C56H96O6		131754345	Previously reported in cow or human milk
TG(15:0/16:1(9Z)/24:1(15Z))	C58H108O6		131754332	Previously reported in cow or human milk
TG(15:0/17:0/18:1(9Z))[iso6]	C53H100O6			Previously reported in cow or human milk
TG(15:0/17:0/18:2(9Z,12Z))[iso6]	C53H98O6			Previously reported in cow or human milk
TG(15:0/17:0/18:3(6Z,9Z,12Z))[iso6]	C53H96O6			Previously reported in cow or human milk
TG(15:0/17:0/18:3(9Z,12Z,15Z))[iso6]	C53H96O6			Previously reported in cow or human milk
TG(15:0/17:0/18:4(6Z,9Z,12Z,15Z))[iso6]	C53H94O6			Previously reported in cow or human milk
TG(15:0/17:0/20:2(11Z,14Z))[iso6]	C55H102O6			Previously reported in cow or human milk
TG(15:0/17:0/20:3(8Z,11Z,14Z))[iso6]	C55H100O6			Previously reported in cow or human milk
TG(15:0/17:0/20:4(5Z,8Z,11Z,14Z))[iso6]	C55H98O6			Previously reported in cow or human milk
TG(15:0/17:0/20:5(5Z,8Z,11Z,14Z,17Z))[iso6]	C55H96O6			Previously reported in cow or human milk
TG(15:0/17:0/22:4(7Z,10Z,13Z,16Z))[iso6]	C57H102O6			Previously reported in cow or human milk
TG(15:0/17:0/22:5(7Z,10Z,13Z,16Z,19Z))[iso6]	C57H100O6			Previously reported in cow or human milk
TG(15:0/17:0/22:6(4Z,7Z,10Z,13Z,16Z,19Z))[iso6]	C57H98O6			Previously reported in cow or human milk
TG(15:0/18:0/14:1(9Z))	C50H94O6		131754184	Previously reported in cow or human milk
TG(15:0/18:0/18:1(9Z))	C54H102O6		131754187	Previously reported in cow or human milk
TG(15:0/18:0/18:2(9Z,12Z))[iso6]	C54H100O6		53481035	Previously reported in cow or human milk
TG(15:0/18:0/18:3(6Z,9Z,12Z))[iso6]	C54H98O6		131754192	Previously reported in cow or human milk
TG(15:0/18:0/18:3(9Z,12Z,15Z))[iso6]	C54H98O6		53481036	Previously reported in cow or human milk
TG(15:0/18:0/18:4(6Z,9Z,12Z,15Z))[iso6]	C54H96O6		131754199	Previously reported in cow or human milk
TG(15:0/18:0/20:3(8Z,11Z,14Z))[iso6]	C56H102O6		131754194	Previously reported in cow or human milk
TG(15:0/18:0/20:4(5Z,8Z,11Z,14Z))[iso6]	C56H100O6		131754195	Previously reported in cow or human milk
TG(15:0/18:0/20:5(5Z,8Z,11Z,14Z,17Z))[iso6]	C56H98O6		131754201	Previously reported in cow or human milk
TG(15:0/18:0/22:6(4Z,7Z,10Z,13Z,16Z,19Z))[iso6]	C58H100O6		131754203	Previously reported in cow or human milk
TG(15:0/18:1(9Z)/16:0)[iso6]	C52H98O6		53481037	Previously reported in cow or human milk
TG(15:0/18:1(9Z)/18:0)	C54H102O6		131754378	Previously reported in cow or human milk
TG(15:0/18:1(9Z)/18:1(9Z))[iso3]	C54H100O6		53481039	Previously reported in cow or human milk
TG(15:0/18:1(9Z)/18:2(9Z,12Z))[iso6]	C54H98O6		53481040	Previously reported in cow or human milk
TG(15:0/18:1(9Z)/18:3(6Z,9Z,12Z))[iso6]	C54H96O6		131754388	Previously reported in cow or human milk
TG(15:0/18:1(9Z)/18:3(9Z,12Z,15Z))[iso6]	C54H96O6		53481041	Previously reported in cow or human milk
TG(15:0/18:1(9Z)/18:4(6Z,9Z,12Z,15Z)) [iso6]	C54H94O6		131754395	Previously reported in cow or human milk
TG(15:0/18:1(9Z)/20:2(11Z,14Z))[iso6]	C56H102O6		131754389	Previously reported in cow or human milk
TG(15:0/18:1(9Z)/20:3(8Z,11Z,14Z))[iso6]	C56H100O6		131754390	Previously reported in cow or human milk
TG(15:0/18:1(9Z)/20:4(5Z,8Z,11Z,14Z))[iso6]	C56H98O6		131754391	Previously reported in cow or human milk
TG(15:0/18:1(9Z)/20:5(5Z,8Z,11Z,14Z,17Z))[iso6]	C56H96O6		131754397	Previously reported in cow or human milk
TG(15:0/18:1(9Z)/22:1(13Z))	C58H108O6		131754386	Previously reported in cow or human milk
TG(15:0/18:1(9Z)/22:5(7Z,10Z,13Z,16Z,19Z))[iso6]	C58H100O6		131754398	Previously reported in cow or human milk
TG(15:0/18:1(9Z)/22:6(4Z,7Z,10Z,13Z,16Z,19Z))[iso6]	C58H98O6		131754399	Previously reported in cow or human milk
TG(15:0/18:1(9Z)/24:1(15Z))	C60H112O6		131754387	Previously reported in cow or human milk
TG(15:0/18:1(9Z)/o-18:0)	C54H104O5		131754400	Previously reported in cow or human milk
TG(15:0/18:2(9Z,12Z)/18:2(9Z,12Z))[iso3]	C54H96O6		53481043	Previously reported in cow or human milk
TG(15:0/18:2(9Z,12Z)/18:3(6Z,9Z,12Z)) [iso6]	C54H94O6		131754530	Previously reported in cow or human milk
TG(15:0/18:2(9Z,12Z)/18:3(9Z,12Z,15Z)) [iso6]	C54H94O6		131754537	Previously reported in cow or human milk
TG(15:0/18:2(9Z,12Z)/19:0)[iso6]	C55H102O6			Previously reported in cow or human milk
TG(15:0/18:2(9Z,12Z)/20:1(11Z))[iso6]	C56H102O6		131754526	Previously reported in cow or human milk
TG(15:0/18:2(9Z,12Z)/20:2(11Z,14Z))[iso6]	C56H100O6		131754531	Previously reported in cow or human milk
TG(15:0/18:2(9Z,12Z)/20:3(8Z,11Z,14Z))[iso6]	C56H98O6		131754532	Previously reported in cow or human milk
TG(15:0/18:2(9Z,12Z)/20:4(5Z,8Z,11Z,14Z))[iso6]	C56H96O6		131754533	Previously reported in cow or human milk
TG(15:0/18:2(9Z,12Z)/21:0)[iso6]	C57H106O6			Previously reported in cow or human milk
TG(15:0/18:2(9Z,12Z)/22:0)	C58H108O6		131754520	Previously reported in cow or human milk
TG(15:0/18:2(9Z,12Z)/22:1(13Z))	C58H106O6		131754528	Previously reported in cow or human milk
TG(15:0/18:2(9Z,12Z)/22:4(7Z,10Z,13Z,16Z))[iso6]	C58H100O6		131754535	Previously reported in cow or human milk
TG(15:0/18:2(9Z,12Z)/22:5(7Z,10Z,13Z,16Z,19Z))[iso6]	C58H98O6		131754541	Previously reported in cow or human milk
TG(15:0/18:2(9Z,12Z)/22:6(4Z,7Z,10Z,13Z,16Z,19Z))[iso6]	C58H96O6		131754542	Previously reported in cow or human milk
TG(15:0/18:2(9Z,12Z)/24:0)	C60H112O6		131754521	Previously reported in cow or human milk
TG(15:0/18:2(9Z,12Z)/24:1(15Z))	C60H110O6		131754529	Previously reported in cow or human milk
TG(15:0/18:3(6Z,9Z,12Z)/19:0)[iso6]	C55H100O6			Previously reported in cow or human milk
TG(15:0/18:3(6Z,9Z,12Z)/20:0)[iso6]	C56H102O6		131754547	Previously reported in cow or human milk
TG(15:0/18:3(6Z,9Z,12Z)/20:1(11Z))[iso6]	C56H100O6		131754554	Previously reported in cow or human milk
TG(15:0/18:3(6Z,9Z,12Z)/20:2(11Z,14Z))[iso6]	C56H98O6		131754560	Previously reported in cow or human milk
TG(15:0/18:3(6Z,9Z,12Z)/20:3(8Z,11Z,14Z))[iso6]	C56H96O6		131754561	Previously reported in cow or human milk
TG(15:0/18:3(6Z,9Z,12Z)/21:0)[iso6]	C57H104O6			Previously reported in cow or human milk
TG(15:0/18:3(6Z,9Z,12Z)/22:0)	C58H106O6		131754548	Previously reported in cow or human milk
TG(15:0/18:3(6Z,9Z,12Z)/22:4(7Z,10Z,13Z,16Z))[iso6]	C58H98O6		131754564	Previously reported in cow or human milk
TG(15:0/18:3(6Z,9Z,12Z)/22:5(7Z,10Z,13Z,16Z,19Z))[iso6]	C58H96O6		131754570	Previously reported in cow or human milk
TG(15:0/18:3(6Z,9Z,12Z)/22:6(4Z,7Z,10Z,13Z,16Z,19Z))[iso6]	C58H94O6		131754571	Previously reported in cow or human milk
TG(15:0/18:3(6Z,9Z,12Z)/24:0)	C60H110O6		131754549	Previously reported in cow or human milk
TG(15:0/18:3(6Z,9Z,12Z)/24:1(15Z))	C60H108O6		131754557	Previously reported in cow or human milk
TG(15:0/18:3(9Z,12Z,15Z)/19:0)[iso6]	C55H100O6			Previously reported in cow or human milk
TG(15:0/18:3(9Z,12Z,15Z)/20:0)[iso6]	C56H102O6		131754750	Previously reported in cow or human milk
TG(15:0/18:3(9Z,12Z,15Z)/20:1(11Z))[iso6]	C56H100O6		131754757	Previously reported in cow or human milk
TG(15:0/18:3(9Z,12Z,15Z)/20:2(11Z,14Z))[iso6]	C56H98O6		131754763	Previously reported in cow or human milk
TG(15:0/18:3(9Z,12Z,15Z)/20:3(8Z,11Z,14Z))[iso6]	C56H96O6		131754764	Previously reported in cow or human milk
TG(15:0/18:3(9Z,12Z,15Z)/21:0)[iso6]	C57H104O6			Previously reported in cow or human milk
TG(15:0/18:3(9Z,12Z,15Z)/22:0)	C58H106O6		131754751	Previously reported in cow or human milk
TG(15:0/18:3(9Z,12Z,15Z)/22:4(7Z,10Z,13Z,16Z))[iso6]	C58H98O6		131754767	Previously reported in cow or human milk
TG(15:0/18:3(9Z,12Z,15Z)/22:5(7Z,10Z,13Z,16Z,19Z))[iso6]	C58H96O6		131754773	Previously reported in cow or human milk
TG(15:0/18:3(9Z,12Z,15Z)/22:6(4Z,7Z,10Z,13Z,16Z,19Z))[iso6]	C58H94O6		131754774	Previously reported in cow or human milk
TG(15:0/18:3(9Z,12Z,15Z)/24:0)	C60H110O6		131754752	Previously reported in cow or human milk
TG(15:0/18:3(9Z,12Z,15Z)/24:1(15Z))	C60H108O6		131754760	Previously reported in cow or human milk
TG(15:0/18:4(6Z,9Z,12Z,15Z)/15:0)	C51H90O6		131754776	Previously reported in cow or human milk
TG(15:0/18:4(6Z,9Z,12Z,15Z)/19:0)[iso6]	C55H98O6			Previously reported in cow or human milk
TG(15:0/18:4(6Z,9Z,12Z,15Z)/20:0)[iso6]	C56H100O6		131754779	Previously reported in cow or human milk
TG(15:0/18:4(6Z,9Z,12Z,15Z)/20:1(11Z))[iso6]	C56H98O6		131754786	Previously reported in cow or human milk
TG(15:0/18:4(6Z,9Z,12Z,15Z)/20:2(11Z,14Z))[iso6]	C56H96O6		131754792	Previously reported in cow or human milk
TG(15:0/18:4(6Z,9Z,12Z,15Z)/21:0)[iso6]	C57H102O6			Previously reported in cow or human milk
TG(15:0/18:4(6Z,9Z,12Z,15Z)/22:4(7Z,10Z,13Z,16Z))[iso6]	C58H96O6		131754796	Previously reported in cow or human milk
TG(15:0/18:4(6Z,9Z,12Z,15Z)/22:5(7Z,10Z,13Z,16Z,19Z))[iso6]	C58H94O6		131754802	Previously reported in cow or human milk
TG(15:0/18:4(6Z,9Z,12Z,15Z)/24:0)	C60H108O6		131754781	Previously reported in cow or human milk
TG(15:0/19:0/20:2(11Z,14Z))[iso6]	C57H106O6			Previously reported in cow or human milk
TG(15:0/19:0/20:3(8Z,11Z,14Z))[iso6]	C57H104O6			Previously reported in cow or human milk
TG(15:0/19:0/20:4(5Z,8Z,11Z,14Z))[iso6]	C57H102O6			Previously reported in cow or human milk
TG(15:0/19:0/20:5(5Z,8Z,11Z,14Z,17Z))[iso6]	C57H100O6			Previously reported in cow or human milk
TG(15:0/19:0/22:6(4Z,7Z,10Z,13Z,16Z,19Z))[iso6]	C59H102O6			Previously reported in cow or human milk
TG(15:0/20:0/14:1(9Z))[iso6]	C52H98O6		53481044	Previously reported in cow or human milk
TG(15:0/20:0/16:1(9Z))	C54H102O6		131754211	Previously reported in cow or human milk
TG(15:0/20:0/22:4(7Z,10Z,13Z,16Z))	C60H108O6		131754224	Previously reported in cow or human milk
TG(15:0/20:1(11Z)/14:0)[iso6]	C52H98O6		53481045	Previously reported in cow or human milk
TG(15:0/20:1(11Z)/16:0)	C54H102O6		131754402	Previously reported in cow or human milk
TG(15:0/20:1(11Z)/20:1(11Z))	C58H108O6		131754411	Previously reported in cow or human milk
TG(15:0/20:1(11Z)/20:5(5Z,8Z,11Z,14Z,17Z))[iso6]	C58H100O6		131754426	Previously reported in cow or human milk
TG(15:0/20:1(11Z)/22:1(13Z))	C60H112O6		131754413	Previously reported in cow or human milk
TG(15:0/20:2(11Z,14Z)/20:4(5Z,8Z,11Z,14Z))[iso6]	C58H100O6		131754591	Previously reported in cow or human milk
TG(15:0/20:2(11Z,14Z)/20:5(5Z,8Z,11Z,14Z,17Z))[iso6]	C58H98O6		131754598	Previously reported in cow or human milk
TG(15:0/20:3(8Z,11Z,14Z)/20:3(8Z,11Z,14Z))[iso3]	C58H100O6		131754619	Previously reported in cow or human milk
TG(15:0/20:3(8Z,11Z,14Z)/20:4(5Z,8Z,11Z,14Z))[iso6]	C58H98O6		131754620	Previously reported in cow or human milk
TG(15:0/20:3(8Z,11Z,14Z)/20:5(5Z,8Z,11Z,14Z,17Z))[iso6]	C58H96O6		131754627	Previously reported in cow or human milk
TG(15:0/20:4(5Z,8Z,11Z,14Z)/20:4(5Z,8Z,11Z,14Z))[iso3]	C58H96O6		131754649	Previously reported in cow or human milk
TG(15:0/20:4(5Z,8Z,11Z,14Z)/20:5(5Z,8Z,11Z,14Z,17Z))[iso6]	C58H94O6		131754656	Previously reported in cow or human milk
TG(15:0/20:4(5Z,8Z,11Z,14Z)/22:0)	C60H108O6		131754635	Previously reported in cow or human milk
TG(15:0/20:4(5Z,8Z,11Z,14Z)/24:0)	C62H112O6		131754636	Previously reported in cow or human milk
TG(15:0/22:0/14:1(9Z))	C54H102O6		131754239	Previously reported in cow or human milk
TG(15:0/22:0/18:2(9Z,12Z))	C58H108O6		131754247	Previously reported in cow or human milk
TG(15:0/22:0/18:3(6Z,9Z,12Z))	C58H106O6		131754248	Previously reported in cow or human milk
TG(15:0/22:0/18:3(9Z,12Z,15Z))	C58H106O6		131754255	Previously reported in cow or human milk
TG(15:0/22:0/20:4(5Z,8Z,11Z,14Z))	C60H108O6		131754251	Previously reported in cow or human milk
TG(15:0/22:0/22:4(7Z,10Z,13Z,16Z))	C62H112O6		131754253	Previously reported in cow or human milk
TG(15:0/22:1(13Z)/18:1(9Z))	C58H108O6		131754468	Previously reported in cow or human milk
TG(15:0/22:1(13Z)/18:2(9Z,12Z))	C58H106O6		131754473	Previously reported in cow or human milk
TG(15:0/22:1(13Z)/20:1(11Z))	C60H112O6		131754469	Previously reported in cow or human milk
TG(15:0/22:1(13Z)/24:1(15Z))	C64H120O6		131754472	Previously reported in cow or human milk
TG(15:0/22:4(7Z,10Z,13Z,16Z)/20:0)	C60H108O6		131754692	Previously reported in cow or human milk
TG(15:0/22:4(7Z,10Z,13Z,16Z)/22:0)	C62H112O6		131754693	Previously reported in cow or human milk
TG(15:0/24:0/18:2(9Z,12Z))	C60H112O6		131754276	Previously reported in cow or human milk
TG(15:0/24:0/18:3(6Z,9Z,12Z))	C60H110O6		131754277	Previously reported in cow or human milk
TG(15:0/24:0/18:3(9Z,12Z,15Z))	C60H110O6		131754284	Previously reported in cow or human milk
TG(15:0/24:0/18:4(6Z,9Z,12Z,15Z))	C60H108O6		131754285	Previously reported in cow or human milk
TG(15:0/24:0/20:4(5Z,8Z,11Z,14Z))	C62H112O6		131754280	Previously reported in cow or human milk
TG(15:0/24:1(15Z)/16:1(9Z))	C58H108O6		131754495	Previously reported in cow or human milk
TG(15:0/24:1(15Z)/18:1(9Z))	C60H112O6		131754497	Previously reported in cow or human milk
TG(15:0/24:1(15Z)/18:2(9Z,12Z))	C60H110O6		131754502	Previously reported in cow or human milk
TG(15:0/24:1(15Z)/18:3(6Z,9Z,12Z))	C60H108O6		131754503	Previously reported in cow or human milk
TG(15:0/24:1(15Z)/18:3(9Z,12Z,15Z))	C60H108O6		131754510	Previously reported in cow or human milk
TG(15:0/24:1(15Z)/22:1(13Z))	C64H120O6		131754500	Previously reported in cow or human milk
TG(15:0/o-18:0/14:1(9Z))	C50H96O5		131754925	Previously reported in cow or human milk
TG(15:0/o-18:0/18:1(9Z))	C54H104O5		131754928	Previously reported in cow or human milk
TG(16:0/10:0/4:0)	C33H62O6			Previously reported in cow or human milk
TG(16:0/10:0/6:0)	C35H66O6			Previously reported in cow or human milk
TG(16:0/12:0/4:0)	C35H66O6			Previously reported in cow or human milk
TG(16:0/12:0/6:0)	C37H70O6		101095262	Previously reported in cow or human milk
TG(16:0/14:0/10:0)	C43H82O6			Previously reported in cow or human milk
TG(16:0/14:0/14:0)	C47H90O6		91865743	Previously reported in cow or human milk
TG(16:0/14:0/14:1(9Z))	C47H88O6		131754950	Previously reported in cow or human milk
TG(16:0/14:0/16:0)[iso3]	C49H94O6		545606	Previously reported in cow or human milk
TG(16:0/14:0/16:1(9Z))[iso6]	C49H92O6		53480480	Previously reported in cow or human milk
TG(16:0/14:0/18:0)[iso6]	C51H98O6			Previously reported in cow or human milk
TG(16:0/14:0/18:1(9Z))[iso6]	C51H96O6		53480481	Previously reported in cow or human milk
TG(16:0/14:0/18:4(6Z,9Z,12Z,15Z))	C51H90O6		131754964	Previously reported in cow or human milk
TG(16:0/14:0/4:0)	C37H70O6			Previously reported in cow or human milk
TG(16:0/14:0/6:0)	C39H74O6			Previously reported in cow or human milk
TG(16:0/14:1(9Z)/18:0)	C51H96O6		131755114	Previously reported in cow or human milk
TG(16:0/14:1(9Z)/18:3(6Z,9Z,12Z))	C51H90O6		131755126	Previously reported in cow or human milk
TG(16:0/14:1(9Z)/18:3(9Z,12Z,15Z))	C51H90O6		131755133	Previously reported in cow or human milk
TG(16:0/15:0/16:1(9Z))	C50H94O6		131754975	Previously reported in cow or human milk
TG(16:0/15:0/20:1(11Z))	C54H102O6		131754978	Previously reported in cow or human milk
TG(16:0/16:0/10:0)	C45H86O6			Previously reported in cow or human milk
TG(16:0/16:0/12:0)	C47H90O6			Previously reported in cow or human milk
TG(16:0/16:0/14:0)	C49H94O6			Previously reported in cow or human milk
TG(16:0/16:0/16:0)[iso]	C51H98O6	555-44-2	11147	Previously reported in cow or human milk
TG(16:0/16:0/16:1(9Z))[iso3]	C51H96O6		9543986	Previously reported in cow or human milk
TG(16:0/16:0/18:0)[iso3]	C53H102O6		99649112	Previously reported in cow or human milk
TG(16:0/16:0/18:1(11E))	C53H100O6		53480483	Previously reported in cow or human milk
TG(16:0/16:0/18:1(9Z))	C53H100O6		99649113	Previously reported in cow or human milk
TG(16:0/16:0/18:1(9Z))[iso3]	C53H100O6		25240460	Previously reported in cow or human milk
TG(16:0/16:0/18:2(9Z,12Z))[iso3]	C53H98O6		25240356	Previously reported in cow or human milk
TG(16:0/16:0/18:3(6Z,9Z,12Z))[iso3]	C53H96O6		131755002	Previously reported in cow or human milk
TG(16:0/16:0/18:3(9Z,12Z,15Z))[iso3]	C53H96O6		25240358	Previously reported in cow or human milk
TG(16:0/16:0/18:4(6Z,9Z,12Z,15Z))[iso3]	C53H94O6		131755008	Previously reported in cow or human milk
TG(16:0/16:0/20:0)[iso3]	C55H106O6			Previously reported in cow or human milk
TG(16:0/16:0/20:1(11Z))[iso3]	C55H104O6		9544062	Previously reported in cow or human milk
TG(16:0/16:0/20:2(11Z,14Z))[iso3]	C55H102O6		131755003	Previously reported in cow or human milk
TG(16:0/16:0/20:3(8Z,11Z,14Z))[iso3]	C55H100O6		131755004	Previously reported in cow or human milk
TG(16:0/16:0/20:4(5Z,8Z,11Z,14Z))[iso3]	C55H98O6		9544125	Previously reported in cow or human milk
TG(16:0/16:0/20:5(5Z,8Z,11Z,14Z,17Z))[iso3]	C55H96O6		101706281	Previously reported in cow or human milk
TG(16:0/16:0/22:4(7Z,10Z,13Z,16Z))[iso3]	C57H102O6		131755006	Previously reported in cow or human milk
TG(16:0/16:0/22:5(7Z,10Z,13Z,16Z,19Z))[iso3]	C57H100O6		131755010	Previously reported in cow or human milk
TG(16:0/16:0/22:6(4Z,7Z,10Z,13Z,16Z,19Z))[iso3]	C57H98O6		9544489	Previously reported in cow or human milk
TG(16:0/16:0/4:0)	C39H74O6		101423820	Previously reported in cow or human milk
TG(16:0/16:0/6:0)	C41H78O6			Previously reported in cow or human milk
TG(16:0/16:0/8:0)	C43H82O6			Previously reported in cow or human milk
TG(16:0/16:1(9Z)/16:1(9Z))[iso3]	C51H94O6		9543987	Previously reported in cow or human milk
TG(16:0/16:1(9Z)/17:0)[iso6]	C52H98O6			Previously reported in cow or human milk
TG(16:0/16:1(9Z)/18:0)[iso6]	C53H100O6		9544004	Previously reported in cow or human milk
TG(16:0/16:1(9Z)/18:1(9Z))[iso6]	C53H98O6		9544011	Previously reported in cow or human milk
TG(16:0/16:1(9Z)/18:2(9Z,12Z))[iso6]	C53H96O6		9544021	Previously reported in cow or human milk
TG(16:0/16:1(9Z)/18:3(6Z,9Z,12Z))[iso6]	C53H94O6		131755147	Previously reported in cow or human milk
TG(16:0/16:1(9Z)/18:3(9Z,12Z,15Z))[iso6]	C53H94O6		131755153	Previously reported in cow or human milk
TG(16:0/16:1(9Z)/19:0)[iso6]	C54H102O6			Previously reported in cow or human milk
TG(16:0/16:1(9Z)/20:0)[iso6]	C55H104O6		9544061	Previously reported in cow or human milk
TG(16:0/16:1(9Z)/20:1(11Z))[iso6]	C55H102O6		9544079	Previously reported in cow or human milk
TG(16:0/16:1(9Z)/20:2(11Z,14Z))[iso6]	C55H100O6		131755148	Previously reported in cow or human milk
TG(16:0/16:1(9Z)/20:3(8Z,11Z,14Z))[iso6]	C55H98O6		131755149	Previously reported in cow or human milk
TG(16:0/16:1(9Z)/20:4(5Z,8Z,11Z,14Z))[iso6]	C55H96O6		9544150	Previously reported in cow or human milk
TG(16:0/16:1(9Z)/22:1(13Z))[iso6]	C57H106O6		131755145	Previously reported in cow or human milk
TG(16:0/16:1(9Z)/22:4(7Z,10Z,13Z,16Z))[iso6]	C57H100O6		131755151	Previously reported in cow or human milk
TG(16:0/16:1(9Z)/22:5(7Z,10Z,13Z,16Z,19Z))[iso6]	C57H98O6		131755157	Previously reported in cow or human milk
TG(16:0/17:0/18:1(9Z))[iso6]	C54H102O6			Previously reported in cow or human milk
TG(16:0/17:0/18:2(9Z,12Z))[iso6]	C54H100O6			Previously reported in cow or human milk
TG(16:0/17:0/18:3(6Z,9Z,12Z))[iso6]	C54H98O6			Previously reported in cow or human milk
TG(16:0/17:0/18:3(9Z,12Z,15Z))[iso6]	C54H98O6			Previously reported in cow or human milk
TG(16:0/17:0/18:4(6Z,9Z,12Z,15Z))[iso6]	C54H96O6			Previously reported in cow or human milk
TG(16:0/17:0/20:3(8Z,11Z,14Z))[iso6]	C56H102O6			Previously reported in cow or human milk
TG(16:0/17:0/20:4(5Z,8Z,11Z,14Z))[iso6]	C56H100O6			Previously reported in cow or human milk
TG(16:0/17:0/20:5(5Z,8Z,11Z,14Z,17Z))[iso6]	C56H98O6			Previously reported in cow or human milk
TG(16:0/17:0/22:6(4Z,7Z,10Z,13Z,16Z,19Z))[iso6]	C58H100O6			Previously reported in cow or human milk
TG(16:0/18:0/18:0)[iso3]	C55H106O6		99647664	Previously reported in cow or human milk
TG(16:0/18:0/18:1(9Z))[iso6]	C55H104O6		5365005	Previously reported in cow or human milk
TG(16:0/18:0/18:2(9Z,12Z))[iso6]	C55H102O6		9544069	Previously reported in cow or human milk
TG(16:0/18:0/18:3(6Z,9Z,12Z))[iso6]	C55H100O6		131755020	Previously reported in cow or human milk
TG(16:0/18:0/18:3(9Z,12Z,15Z))[iso6]	C55H100O6		131755026	Previously reported in cow or human milk
TG(16:0/18:0/18:4(6Z,9Z,12Z,15Z))[iso6]	C55H98O6		131755027	Previously reported in cow or human milk
TG(16:0/18:0/20:0)[iso6]	C57H110O6			Previously reported in cow or human milk
TG(16:0/18:0/20:2(11Z,14Z))[iso6]	C57H106O6		131755021	Previously reported in cow or human milk
TG(16:0/18:0/20:3(8Z,11Z,14Z))[iso6]	C57H104O6		131755022	Previously reported in cow or human milk
TG(16:0/18:0/20:4(5Z,8Z,11Z,14Z))[iso6]	C57H102O6		9544279	Previously reported in cow or human milk
TG(16:0/18:0/20:5(5Z,8Z,11Z,14Z,17Z))[iso6]	C57H100O6		131755029	Previously reported in cow or human milk
TG(16:0/18:0/22:6(4Z,7Z,10Z,13Z,16Z,19Z))[iso6]	C59H102O6		131755031	Previously reported in cow or human milk
TG(16:0/18:0/4:0)	C41H78O6		101923185	Previously reported in cow or human milk
TG(16:0/18:1(9Z)/18:1(9Z))[iso3]	C55H102O6	27071-84-7	25240174	Previously reported in cow or human milk
TG(16:0/18:1(9Z)/18:2(9Z,12Z))[iso6]	C55H100O6		25240361	Previously reported in cow or human milk
TG(16:0/18:1(9Z)/18:3(6Z,9Z,12Z))[iso6]	C55H98O6		131755195	Previously reported in cow or human milk
TG(16:0/18:1(9Z)/18:3(9Z,12Z,15Z))[iso6]	C55H98O6		100926274	Previously reported in cow or human milk
TG(16:0/18:1(9Z)/18:4(6Z,9Z,12Z,15Z))[iso6]	C55H96O6		131755201	Previously reported in cow or human milk
TG(16:0/18:1(9Z)/20:1(11Z))[iso6]	C57H106O6		9544199	Previously reported in cow or human milk
TG(16:0/18:1(9Z)/20:2(11Z,14Z))[iso6]	C57H104O6		131755196	Previously reported in cow or human milk
TG(16:0/18:1(9Z)/20:3(8Z,11Z,14Z))[iso6]	C57H102O6		131755197	Previously reported in cow or human milk
TG(16:0/18:1(9Z)/20:4(5Z,8Z,11Z,14Z))[iso6]	C57H100O6		9544319	Previously reported in cow or human milk
TG(16:0/18:1(9Z)/20:5(5Z,8Z,11Z,14Z,17Z))[iso6]	C57H98O6		131755203	Previously reported in cow or human milk
TG(16:0/18:1(9Z)/22:5(7Z,10Z,13Z,16Z,19Z))[iso6]	C59H102O6		131755204	Previously reported in cow or human milk
TG(16:0/18:2(9Z,12Z)/18:2(9Z,12Z))[iso3]	C55H98O6		25240363	Previously reported in cow or human milk
TG(16:0/18:2(9Z,12Z)/18:3(6Z,9Z,12Z))[iso6]	C55H96O6		131755325	Previously reported in cow or human milk
TG(16:0/18:2(9Z,12Z)/18:3(9Z,12Z,15Z))[iso6]	C55H96O6		100921659	Previously reported in cow or human milk
TG(16:0/18:2(9Z,12Z)/20:0)[iso6]	C57H106O6		9544195	Previously reported in cow or human milk
TG(16:0/18:2(9Z,12Z)/20:1(11Z))[iso6]	C57H104O6		9544231	Previously reported in cow or human milk
TG(16:0/18:2(9Z,12Z)/20:2(11Z,14Z))[iso6]	C57H102O6		131755326	Previously reported in cow or human milk
TG(16:0/18:2(9Z,12Z)/20:3(8Z,11Z,14Z))[iso6]	C57H100O6		131755327	Previously reported in cow or human milk
TG(16:0/18:2(9Z,12Z)/20:4(5Z,8Z,11Z,14Z))[iso6]	C57H98O6		9544362	Previously reported in cow or human milk
TG(16:0/18:2(9Z,12Z)/22:4(7Z,10Z,13Z,16Z))[iso6]	C59H102O6		131755329	Previously reported in cow or human milk
TG(16:0/18:3(6Z,9Z,12Z)/14:1(9Z))	C51H90O6		131755341	Previously reported in cow or human milk
TG(16:0/18:3(6Z,9Z,12Z)/19:0)[iso6]	C56H102O6			Previously reported in cow or human milk
TG(16:0/18:3(6Z,9Z,12Z)/20:0)[iso6]	C57H104O6		131755338	Previously reported in cow or human milk
TG(16:0/18:3(6Z,9Z,12Z)/20:1(11Z))[iso6]	C57H102O6		131755345	Previously reported in cow or human milk
TG(16:0/18:3(6Z,9Z,12Z)/20:2(11Z,14Z))[iso6]	C57H100O6		131755350	Previously reported in cow or human milk
TG(16:0/18:3(6Z,9Z,12Z)/20:3(8Z,11Z,14Z))[iso6]	C57H98O6		131755351	Previously reported in cow or human milk
TG(16:0/18:3(9Z,12Z,15Z)/14:1(9Z))	C51H90O6		131755534	Previously reported in cow or human milk
TG(16:0/18:3(9Z,12Z,15Z)/19:0)[iso6]	C56H102O6			Previously reported in cow or human milk
TG(16:0/18:3(9Z,12Z,15Z)/20:0)[iso6]	C57H104O6		131755531	Previously reported in cow or human milk
TG(16:0/18:3(9Z,12Z,15Z)/20:1(11Z))[iso6]	C57H102O6		131755537	Previously reported in cow or human milk
TG(16:0/18:3(9Z,12Z,15Z)/20:2(11Z,14Z))[iso6]	C57H100O6		131755542	Previously reported in cow or human milk
TG(16:0/18:3(9Z,12Z,15Z)/20:3(8Z,11Z,14Z))[iso6]	C57H98O6		131755543	Previously reported in cow or human milk
TG(16:0/18:4(6Z,9Z,12Z,15Z)/19:0)[iso6]	C56H100O6			Previously reported in cow or human milk
TG(16:0/18:4(6Z,9Z,12Z,15Z)/20:0)[iso6]	C57H102O6		131755556	Previously reported in cow or human milk
TG(16:0/18:4(6Z,9Z,12Z,15Z)/20:1(11Z))[iso6]	C57H100O6		131755563	Previously reported in cow or human milk
TG(16:0/18:4(6Z,9Z,12Z,15Z)/20:2(11Z,14Z))[iso6]	C57H98O6		131755569	Previously reported in cow or human milk
TG(16:0/20:1(11Z)/20:1(11Z))[iso3]	C59H110O6		9544392	Previously reported in cow or human milk
TG(16:0/20:1(11Z)/20:5(5Z,8Z,11Z,14Z,17Z))[iso6]	C59H102O6		131755229	Previously reported in cow or human milk
TG(16:0/20:2(11Z,14Z)/20:4(5Z,8Z,11Z,14Z))[iso6]	C59H102O6		131755380	Previously reported in cow or human milk
TG(16:0/20:3(8Z,11Z,14Z)/20:3(8Z,11Z,14Z))[iso3]	C59H102O6		131755407	Previously reported in cow or human milk
TG(16:1(9Z)/14:0/18:3(6Z,9Z,12Z))	C51H90O6		131759258	Previously reported in cow or human milk
TG(16:1(9Z)/14:0/18:3(9Z,12Z,15Z))	C51H90O6		131759265	Previously reported in cow or human milk
TG(16:1(9Z)/14:1(9Z)/18:2(9Z,12Z))	C51H90O6		131759401	Previously reported in cow or human milk
TG(16:1(9Z)/15:0/24:1(15Z))	C58H108O6		131759278	Previously reported in cow or human milk
TG(16:1(9Z)/16:0/18:1(11Z))[iso6]	C53H98O6		53480488	Previously reported in cow or human milk
TG(16:1(9Z)/16:0/18:3(9Z,12Z,15Z))[iso6]	C53H94O6		53480489	Previously reported in cow or human milk
TG(16:1(9Z)/16:1(9Z)/16:1(9Z))[iso]	C51H92O6	30773-83-2	9543989	Previously reported in cow or human milk
TG(16:1(9Z)/16:1(9Z)/17:0)[iso3]	C52H96O6			Previously reported in cow or human milk
TG(16:1(9Z)/16:1(9Z)/18:0)[iso3]	C53H98O6		9544010	Previously reported in cow or human milk
TG(16:1(9Z)/16:1(9Z)/18:1(9Z))[iso3]	C53H96O6		25240357	Previously reported in cow or human milk
TG(16:1(9Z)/16:1(9Z)/18:2(9Z,12Z))[iso3]	C53H94O6		25240359	Previously reported in cow or human milk
TG(16:1(9Z)/16:1(9Z)/19:0)[iso3]	C54H100O6			Previously reported in cow or human milk
TG(16:1(9Z)/16:1(9Z)/20:0)[iso3]	C55H102O6		9544078	Previously reported in cow or human milk
TG(16:1(9Z)/16:1(9Z)/20:1(11Z))[iso3]	C55H100O6		9544099	Previously reported in cow or human milk
TG(16:1(9Z)/16:1(9Z)/20:2(11Z,14Z))[iso3]	C55H98O6		131759421	Previously reported in cow or human milk
TG(16:1(9Z)/16:1(9Z)/20:3(8Z,11Z,14Z))[iso3]	C55H96O6		131759422	Previously reported in cow or human milk
TG(16:1(9Z)/16:1(9Z)/20:4(5Z,8Z,11Z,14Z))[iso3]	C55H94O6		9544179	Previously reported in cow or human milk
TG(16:1(9Z)/16:1(9Z)/22:0)[iso3]	C57H106O6			Previously reported in cow or human milk
TG(16:1(9Z)/16:1(9Z)/22:1(13Z))[iso3]	C57H104O6		131759418	Previously reported in cow or human milk
TG(16:1(9Z)/16:1(9Z)/22:4(7Z,10Z,13Z,16Z))[iso3]	C57H98O6		131759424	Previously reported in cow or human milk
TG(16:1(9Z)/17:0/17:0)[iso3]	C53H100O6			Previously reported in cow or human milk
TG(16:1(9Z)/17:0/18:0)[iso6]	C54H102O6			Previously reported in cow or human milk
TG(16:1(9Z)/17:0/18:1(9Z))[iso6]	C54H100O6			Previously reported in cow or human milk
TG(16:1(9Z)/17:0/18:2(9Z,12Z))[iso6]	C54H98O6			Previously reported in cow or human milk
TG(16:1(9Z)/17:0/18:3(6Z,9Z,12Z))[iso6]	C54H96O6			Previously reported in cow or human milk
TG(16:1(9Z)/17:0/18:3(9Z,12Z,15Z))[iso6]	C54H96O6			Previously reported in cow or human milk
TG(16:1(9Z)/17:0/18:4(6Z,9Z,12Z,15Z)) [iso6]	C54H94O6			Previously reported in cow or human milk
TG(16:1(9Z)/17:0/20:2(11Z,14Z))[iso6]	C56H102O6			Previously reported in cow or human milk
TG(16:1(9Z)/17:0/20:3(8Z,11Z,14Z))[iso6]	C56H100O6			Previously reported in cow or human milk
TG(16:1(9Z)/17:0/20:4(5Z,8Z,11Z,14Z))[iso6]	C56H98O6			Previously reported in cow or human milk
TG(16:1(9Z)/17:0/20:5(5Z,8Z,11Z,14Z,17Z))[iso6]	C56H96O6			Previously reported in cow or human milk
TG(16:1(9Z)/17:0/22:5(7Z,10Z,13Z,16Z,19Z))[iso6]	C58H100O6			Previously reported in cow or human milk
TG(16:1(9Z)/17:0/22:6(4Z,7Z,10Z,13Z,16Z,19Z))[iso6]	C58H98O6			Previously reported in cow or human milk
TG(16:1(9Z)/18:0/18:0)[iso3]	C55H104O6		9544049	Previously reported in cow or human milk
TG(16:1(9Z)/18:0/18:1(11Z))[iso6]	C55H102O6		53480490	Previously reported in cow or human milk
TG(16:1(9Z)/18:0/18:1(9Z))[iso6]	C55H102O6		9544066	Previously reported in cow or human milk
TG(16:1(9Z)/18:0/18:2(9Z,12Z))[iso6]	C55H100O6		9544087	Previously reported in cow or human milk
TG(16:1(9Z)/18:0/18:3(6Z,9Z,12Z))[iso6]	C55H98O6		131759317	Previously reported in cow or human milk
TG(16:1(9Z)/18:0/18:3(9Z,12Z,15Z))[iso6]	C55H98O6		131759323	Previously reported in cow or human milk
TG(16:1(9Z)/18:0/18:4(6Z,9Z,12Z,15Z))[iso6]	C55H96O6		131759324	Previously reported in cow or human milk
TG(16:1(9Z)/18:0/20:1(11Z))[iso6]	C57H106O6		9544200	Previously reported in cow or human milk
TG(16:1(9Z)/18:0/20:2(11Z,14Z))[iso6]	C57H104O6		131759318	Previously reported in cow or human milk
TG(16:1(9Z)/18:0/20:3(8Z,11Z,14Z))[iso6]	C57H102O6		131759319	Previously reported in cow or human milk
[truncated: 534 more rows]

## Sheet: Table S6
Supplementary Table S6. Metabolites and xenobiotics in human milk that separate female infants with the future risk of neurodevelopmental delay (the risk group) from typically developing female infants (the TD group) in the PLS-DA model.
Metabolites	HMDB number	CAS Number	PLSDA VIP Score
Glycerol 3-phosphate	HMDB0000126		3.9189
DeoxyCer(m18:1/24:1)			2.7886
Deoxyadenosine monophosphate	HMDB0000905		2.7348
2-Keto-L-gluconate	HMDB0011732		2.6992
Caffeine	HMDB0001847		2.6975
Pyroglutamic acid	HMDB0000267		2.5865
NAD+	HMDB0000902		2.5739
PA(16:1/16:1)			2.5643
MHC(18:2/16:0)			2.476
Citrulline	HMDB0000904		2.329
PG(32:2)	HMDB0010586		2.3254
24,25-Dihydrolanosterol	HMDB0006839		2.3113
PE(32:2)	HMDB0008957		2.3045
Gluconic acid	HMDB0000625		2.2866
PG(36:1)	HMDB0010604		2.2359
DeoxydihydroCer(m18:0/16:0)			2.2114
Dodecanoylcarnitine	HMDB0002250		2.1941
5-HETE	HMDB0011134		2.1927
DHC(18:1/24:0)			2.1318
4,4'-DDE		72-55-9	2.1089
DeoxyCer(m18:1/24:0)			2.0811
Phosphorylcholine	HMDB0001565		2.0641
Gamma-glutamyl-Alanine	HMDB0006248		1.9825
Hexanoylcarnitine	HMDB0000705		1.9255
Betaine	HMDB0000043		1.889
SM(d18:1/26:0)	HMDB0011698		1.8822
DHC(18:1/16:0)			1.8778
DHC(18:1/24:1)			1.874
Hippuric acid	HMDB0000714		1.8517
L-Asparagine	HMDB0000168		1.8471
Niacinamide	HMDB0001406		1.8
PE(34:2)	HMDB0008928		1.7918
O-Phosphoethanolamine	HMDB0000224		1.7917
CoQ10H2	HMDB0013111		1.7313
Allantoic acid	HMDB0001209		1.6989
Ceramide(d18:1/26:0)	HMDB0004955		1.6943
Gamma-Aminobutyric acid	HMDB0000112		1.6933
PG(34:2)	HMDB0010645		1.6839
Uridine diphosphate glucuronic acid	HMDB0000935		1.6664
Thiamine monophosphate	HMDB0002666		1.6539
CDP-choline	HMDB0001413		1.653
Uracil	HMDB0000300		1.6175
Quinolinic Acid	HMDB0000232		1.61
SM(d18:1/26:1 OH)			1.6077
Ceramide(d18:1/12:0)	HMDB0004947		1.5999
Uridine 5-monophosphate	HMDB0000288		1.599
Biphenyl		92-52-4	1.597
Spermidine	HMDB0001257		1.5961
12-HETE	HMDB0006111		1.594
1-Methyladenosine	HMDB0003331		1.586
Inosine monophosphate	HMDB0000175		1.5735
Carnosine	HMDB0000033		1.5613
LysoPC(16:0)	HMDB0010382		1.5534
Decanoylcarnitine	HMDB0000651		1.5508
PE (18:0/18:0)	HMDB0008991		1.5451
Carbamoylphosphate	HMDB0001096		1.514
CoQ10	HMDB0001072		1.5017
PG(32:1)	HMDB0010585		1.4879
SM(d18:1/22:2)			1.4839
CoQ9	HMDB0006707		1.4735
Cholestenone	HMDB0000921		1.46
DeoxyCer(m18:1/26:0)			1.459
Glycerol	HMDB0000131		1.457
Adenosine monophosphate	HMDB0000045		1.4381
Octanoylcarnitine	HMDB0000791	25243-95-2	1.4343
CL(18:2/18:1/18:1/20:4)	HMDB0057992		1.4182
BMP(18:1/16:1)			1.4119
Nicotinic acid	HMDB0001488		1.398
4-Hydroxyphenylpyruvic acid	HMDB0000707		1.3943
Myristoylcarnitine	HMDB0005066		1.3907
SM(d18:1/26:0 OH)			1.3814
Plasmalogen(p18:0/22:6)	HMDB0011394		1.374
DeoxydihydroCer(m18:0/18:0)			1.3495
L-Tyrosine	HMDB0000158		1.3376
Sedoheptulose monophosphate	HMDB0001068		1.3367
PE(36:1)	HMDB0008993		1.3343
PI(38:3)	HMDB0009813		1.3314
Riboflavin	HMDB0000244		1.3306
Methyl Laurate		111-82-0	1.3267
Acetylcholine	HMDB0000895		1.3208
beta-Alanine	HMDB0000056	107-95-9	1.3205
PA(16:0/16:1)	HMDB0114855		1.3176
24,25-Epoxycholesterol			1.3129
Glyoxylic acid	HMDB0000119		1.3108
Inosine triphosphate	HMDB0000189		1.3036
Cytosine	HMDB0000630		1.2956
Pyridoxal 5-phosphate	HMDB0001491		1.294
MHC(18:1/22:0)	HMDB0004974		1.2873
Musk ambrette (artificial)		83-66-9	1.2821
Gluconolactone	HMDB0000150		1.2802
SM(d18:1/20:2)			1.2733
Methyl Undecanoate		1731-86-8	1.2731
Phosphoenolpyruvic acid	HMDB0000263		1.2698
2-Arachidonylglycerol	HMDB0004666		1.2637
Ceramide(d18:1/25:0)	HMDB0004957		1.2541
DeoxydihydroCer(m18:0/24:1)			1.2461
4-Pyridoxic acid	HMDB0000017		1.2325
N-oleoylethanolamine	HMDB0002088		1.2156
Dopamine	HMDB0000073		1.2018
Fumaric acid	HMDB0000134		1.2016
1-Methyladenine	HMDB0011599		1.2
Ceramide(d18:1/24:1)	HMDB0004953		1.1938
CL(18:2/18:2/18:2/16:1)	HMDB0010245		1.1902
L-Palmitoylcarnitine	HMDB0000222		1.1861
Guanosine	HMDB0000133		1.1745
Uridine	HMDB0000296		1.1633
Plasmalogen(22:6/p16:0)	HMDB0009708		1.1609
L-Carnitine	HMDB0000062		1.1571
7-ketocholesterol	HMDB0000501		1.156
Ceramide(d18:1/24:2)			1.1553
Adenine	HMDB0000034		1.1551
Hypotaurine	HMDB0000965		1.1499
Itaconic acid	HMDB0002092		1.1433
GM3(d18:1/24:1)	HMDB0004848		1.1397
Linoleylcarnitine	HMDB0006469	36816-10-1	1.1391
Glycylproline	HMDB0000721		1.1379
Ceramide(d18:1/16:0 OH)			1.1322
LysoPC(22:0)	HMDB0010398		1.13
Hexose Monophosphate Pool	HMDB0001401		1.1282
N-alpha-Acetylarginine	HMDB0004620		1.1183
FAD	HMDB0001248		1.1135
Cholesteryl sulfate	HMDB0000653		1.1106
Methylcysteine	HMDB0002108		1.1091
Purine	HMDB0001366		1.1071
SM(d18:1/16:2 OH)			1.0996
PI(16:0/16:0)	HMDB0009778		1.0907
Suberylcarnitine		102636-81-7	1.0903
Erythrose 4-phosphate	HMDB0001321		1.077
Hexose Pool	HMDB0000122		1.0745
PE(30:1)	HMDB0008857		1.0652
Ceramide(d18:1/26:0 OH)			1.0597
Oleic acid	HMDB0000207		1.0595
PI(34:0)	HMDB0009781		1.0588
2-Hydroxy-3-methylbutyric acid	HMDB0001072		1.0533
MHC(18:1/24:0)	HMDB0004978		1.0166
Vitamin D3	HMDB0000876	67-97-0	1.0118
Ceramide(d18:1/24:2 OH)			1.0107
Chenodeoxyglycocholic acid	HMDB0006898		1.0102
5-Methylthioadenosine	HMDB0001173		1.0092
Hexose Disaccharide Pool	HMDB0000258		1.0062
PC(20:4/P-16:0)	HMDB0011220		1.0045
Dimethylphenol, 2,4- (2,4-xylenol)		105-67-9	1.0042
N-Acetyl-L-aspartic acid	HMDB0000812	997-55-7	1.0038
DeoxyCer(m18:1/16:0)			1.0036
Tri-n-butyl phosphate		126-73-8	1.003
Dimethylglycine	HMDB0000092		1.0006
1-Methylhistidine	HMDB0000001		0.99872
Phthalic anhydride		85-44-9	0.99678
Musk Ambrette (natural)		123-69-3	0.99406
DeoxyCer(m18:1/20:0)			0.9938
Deoxyinosine monophosphate	HMDB0006555		0.99156
4-Ethylphenyl sulfate			0.9825
Sphingosine(d18:1)	HMDB0000252		0.97948
Kynurenic acid	HMDB0000715		0.97821
Glutamine	HMDB0000641		0.97698
Uridine diphosphate-n-acetyl-D-glucosamine	HMDB0000290		0.97675
Plasmalogen(20:4/p18:0)	HMDB0009412		0.97258
Histamine	HMDB0000870		0.96662
L-Methionine	HMDB0000696		0.96549
Cytidine monophosphate	HMDB0000095		0.96283
Ceramide(d18:1/22:2)			0.95439
PS(36:0)	HMDB0012378		0.95406
CL(18:2/18:2/18:2/20:4)	HMDB0058812		0.95156
Inosine	HMDB0000195		0.94926
MHC(18:1/20:0)	HMDB0004973		0.94835
Homovanillic acid	HMDB0000118		0.94666
SM(d18:1/16:1 OH)	HMDB0013463		0.94354
MHC(18:1/24:1)	HMDB0004975		0.94142
Ureidosuccinic acid	HMDB0000828		0.93768
Triphenyl phosphate		115-86-6	0.93626
Pimelylcarnitine	HMDB0013328		0.93586
DHC(18:1/20:0)			0.93513
Plasmalogen(p16:0/20:4)	HMDB0011352		0.92853
Docosahexaenoic acid	HMDB0002183		0.92777
Deoxythymidine diphosphate	HMDB0001274		0.92721
Ceramide(d18:1/26:2)			0.9232
Adenosine	HMDB0000050		0.9222
SM(d18:1/12:0)	HMDB0012096		0.9156
PC(36:1)	HMDB0008037		0.91314
Ceramide(d18:1/24:0 OH)			0.91137
L-Phenylalanine	HMDB0000159		0.90211
PA(18:0/18:1)	HMDB0114901		0.90155
Deoxyadenosine diphosphate	HMDB0001508		0.888
Tiglylcarnitine	HMDB0002366	64191-86-2	0.88392
DeoxyCer(m18:1/18:0)			0.87842
Pyridoxine	HMDB0000239		0.86418
Nicotinamide riboside	HMDB0000855		0.86297
Linoleic acid	HMDB0000673		0.86006
DHC(18:1/22:0)			0.85628
Urea	HMDB0000294		0.83969
Ceramide(d18:1/16:2 OH)			0.83521
Orotic acid	HMDB0000226		0.8352
L-Cystine	HMDB0000192		0.83418
Citramalic acid	HMDB0000426		0.83309
N-Acetylornithine	HMDB0003357		0.83252
L-Glutarylcarnitine	HMDB0013130		0.83005
Xanthosine	HMDB0000299		0.82913
Ceramide(d18:1/26:1)			0.82565
Methoprene		40596-69-8	0.81785
L-Serine	HMDB0000187		0.81437
GM3(d18:1/16:0)	HMDB0004844		0.81183
PE(34:1)	HMDB0008927		0.81128
11-deoxycorticosterone			0.80261
BMP(18:1/16:0)			0.80066
THC 18:1/24:1	HMDB0004883		0.80062
Ceramide(d18:1/20:1)			0.79117
Imidazoleacetic acid	HMDB0002024		0.78938
Guanine	HMDB0000132		0.78673
L-Valine	HMDB0000883		0.78391
Androsterone sulfate	HMDB0002759		0.78275
Fluorene		86-73-7	0.78105
Desmosterol	HMDB0002719		0.78045
PG(34:1)	HMDB0010573		0.78004
Sarcosine	HMDB0000271		0.77408
PE(20:4/18:1)	HMDB0009389		0.77385
SM(d18:1/18:0)	HMDB0001348		0.77264
Pantothenic acid	HMDB0000210		0.7696
Phthalimide		85-41-6	0.76956
Lipoic acid	HMDB0001451		0.7648
Butyrylcarnitine	HMDB0002013		0.75787
DeoxyCer(m18:1/22:0)			0.75773
PS(34:1)	HMDB0012357		0.75325
PI(38:4)	HMDB0009793		0.75151
7-Dehydrocholesterol	HMDB0000032		0.7471
Estriol	HMDB0000153	3106-85-2	0.73696
Ceramide(d18:1/22:1)	HMDB0011775		0.73051
Glycerophosphocholine	HMDB0000086		0.72348
PC(40:6)	HMDB0008057		0.72293
GD3(d18:1/20:0)	HMDB0004915		0.72095
CL(18:2/18:2/18:2/18:1)	HMDB0010247		0.71812
DeoxydihydroCer(m18:0/26:0)			0.71616
Ethanolamine	HMDB0000149		0.70384
Malonylcarnitine	HMDB0002095		0.69727
DeoxyCer(m18:1/26:1)			0.69565
PA(18:1/18:1)	HMDB0007865		0.69383
Octadecanoylcarnitine	HMDB0000848		0.69132
PS(18:0/20:4)	HMDB0012383		0.68648
SM(d18:1/22:0)	HMDB0012103		0.68524
Isovalerylglycine	HMDB0000678		0.6846
PI(40:5)	HMDB0009820		0.68219
PS(18:0/18:1)	HMDB0010163		0.68163
2-Methylcitric acid	HMDB0000379		0.68118
1,25-Dihydroxyvitamin D3	HMDB0001903		0.67945
L-Threonine	HMDB0000167		0.67791
Guanosine diphosphate	HMDB0001201		0.67782
CL(18:2/18:2/16:1/16:1)	HMDB0057668		0.66558
Hexose Diphosphate Pool	HMDB0001058		0.65766
Ceramide(d18:1/18:2 OH)			0.65001
PC(16:0/18:1)	HMDB0007972		0.63978
PE(36:4)	HMDB0009189		0.6346
Cyclic adenosine monophosphate	HMDB0000058		0.6332
GM3(d18:1/24:0)	HMDB0004851		0.6331
Isovalerylcarnitine	HMDB0000688		0.62964
GD3(d18:1/16:0)	HMDB0004913		0.62827
GD3(d18:1/18:0)	HMDB0004914		0.61608
BMP(18:1/18:0)			0.61584
Ceramide(d18:1/16:1)			0.6154
Ceramide(d18:1/22:0 OH)			0.61459
Trimethylamine-N-oxide	HMDB0000925		0.61082
Sphingosine 1-phosphate	HMDB0000277		0.61027
Acetoacetic acid	HMDB0000060		0.60415
Ceramide(d18:1/16:1 OH)			0.60151
N-Acetylglutamic acid	HMDB0001138		0.59938
cis-aconitic acid	HMDB0000072		0.59667
PE(32:1)	HMDB0008859		0.59369
L-Aspartic acid	HMDB0006483		0.5912
Arachidonic Acid	HMDB0001043		0.58471
Allantoin	HMDB0000462		0.58206
SM(d18:1/18:0 OH)			0.57684
SM(d18:1/20:0)	HMDB0012102		0.57602
2-Picolinic acid	HMDB0002243		0.57582
Serotonin	HMDB0000259		0.57528
L-Proline	HMDB0000162		0.57281
Homoarginine	HMDB0000670		0.56894
L-Lactic acid	HMDB0000190		0.56556
11-HETE	HMDB0003876		0.55578
SM(d18:1/18:2)			0.55167
Bisphenol A	HMDB0032133	80-05-7	0.54811
Lysine_Glutamine			0.54729
Adipoylcarnitine	HMDB0061677		0.5458
Myoinositol	HMDB0000211		0.54232
Thiamine	HMDB0000235		0.53405
PS(36:2)	HMDB0012390		0.5266
PC(32:2)	HMDB0007874		0.52502
S-Adenosylmethionine	HMDB0001185		0.52356
Phthalide		87-41-2	0.51886
SM(d18:1/22:0 OH)			0.51798
PC(36:0)	HMDB0008036		0.51707
Ceramide(d18:1/20:2 OH)			0.51383
Glycine	HMDB0000123		0.51267
Arginine	HMDB0000517		0.51229
4-Hydroxyphenyllactic acid	HMDB0000755		0.51123
Thymine	HMDB0000262		0.50763
p-Hydroxyphenylacetic acid	HMDB0000669		0.49754
Ceramide(d18:1/18:2)			0.49519
Ceramide(d18:1/20:0 OH)			0.49035
Ceramide(d18:1/16:0)	HMDB0004949		0.48754
BMP(18:1/18:1)			0.48605
PS(34:2)	HMDB0012358		0.48261
Ceramide(d18:1/22:2 OH)			0.4786
3-Phosphoglyceric acid	HMDB0000807		0.47853
Glucosamine 6-phosphate	HMDB0001254		0.47367
Ergothioneine	HMDB0003045		0.46914
SM(d18:1/26:1)	HMDB0013461		0.4657
Ceramide(d18:1/24:0)	HMDB0004956		0.46562
Benzoic acid	HMDB0001870		0.46363
2-Pyrocatechuic acid	HMDB0000397		0.46361
SM(d18:1/18:2 OH)			0.4595
SM(d18:1/20:0 OH)			0.45426
20-Hydroxyeicosatetraenoic acid	HMDB0005998		0.45279
GD3(d18:1/22:0)	HMDB0004916		0.45089
PI(36:0)	HMDB0009808		0.4469
Propionylcarnitine	HMDB0000824		0.44492
THC 18:1/22:0	HMDB0004882		0.44466
Ceramide(d18:1/26:1 OH)			0.44409
SM(d18:1/24:2 OH)			0.43204
O-acetylserine	HMDB0003011		0.43174
Ceramide(d18:1/20:1 OH)			0.42962
LysoPC(24:1)	HMDB0010406		0.42817
PC(22:6/P-18:0)	HMDB0008752		0.42616
Indoxyl sulfate	HMDB0000682		0.42075
Ceramide(d18:1/23:0) or Ceramide(d18:1/22:1 OH)	HMDB0000950		0.41459
Ceramide(d18:1/20:2)			0.41332
Xanthosine monophosphate	HMDB0001554	523-98-8	0.41105
PA(18:0/16:1)	HMDB0114877		0.40774
PA(16:0/16:0)	HMDB0000674		0.40534
9-Decenoylcarnitine	HMDB0013205		0.40484
PE(36:3)	HMDB0009060		0.40309
Cholesterol	HMDB0000067		0.40059
Cinmethylin		87818-31-3	0.40012
PG(36:2)	HMDB0010619		0.39928
O-Phosphotyrosine	HMDB0006049		0.3974
BMP(16:0/16:0)			0.39614
L-leucine	HMDB0000687		0.38789
SM(d18:1/23:0) or SM(d18:1/22:1 OH)	HMDB0012105		0.38783
SM(d18:1/25:0) or SM(d18:1/24:1 OH)			0.38666
Cytidine	HMDB0000089		0.37987
CL(18:2/18:2/18:2/18:2)	HMDB0010692		0.37966
Ceramide(d18:1/18:1)	HMDB0011774		0.37675
Pyruvic acid	HMDB0000243		0.37514
PC(16:0/16:0)	HMDB0000564		0.37387
2-Hydroxyglutarate	HMDB0059655		0.37232
7-Methylguanosine	HMDB0001107		0.37223
Ketoleucine	HMDB0000695		0.37178
PI(34:1)	HMDB0009822		0.37066
THC 18:1/16:0	HMDB0004879		0.37059
CL(18:2/18:2/18:2/22:6)	HMDB0058815		0.36817
PC(18:0/18:2)	HMDB0000593		0.36572
Ceramide(d18:1/22:0)	HMDB0004952		0.36546
FMN	HMDB0001520		0.36221
Adenosine diphosphate	HMDB0001341		0.35992
PC(30:0)	HMDB0007869		0.35789
Methionine sulfoxide	HMDB0002005		0.35633
SM(d18:1/26:2)			0.35011
Ascorbic acid	HMDB0000044		0.34659
Ceramide(d18:1/20:0)	HMDB0004951		0.34006
Ceramide(d18:1/16:2)			0.32095
Pipecolic acid	HMDB0000070		0.3195
PA(16:1/18:1)	HMDB0007860		0.31544
Cytidine diphosphate	HMDB0001546		0.3151
Dinonyl phthalate		84-76-4	0.31456
Cysteamine	HMDB0002991		0.30639
SM(d18:1/22:1)	HMDB0012104		0.30491
Nicotinamide N-oxide	HMDB0002730		0.30135
Creatinine	HMDB0000562		0.2998
Vitamin K2	HMDB0030017		0.29936
Cytidine triphosphate	HMDB0000082		0.29552
L-Glutamic acid	HMDB0000148		0.29479
Ceramide(d18:1/18:0)	HMDB0004950		0.2943
L-isoleucine	HMDB0000172		0.29251
PI(34:2)	HMDB0009801		0.28755
Glyceric acid	HMDB0000139		0.28744
PGF2alpha	HMDB0001139		0.28727
Creatine	HMDB0000064		0.27992
PS(32:0)	HMDB0000614		0.27944
Hydroxyproline	HMDB0000725		0.2785
Choline	HMDB0000097		0.27659
SM(d18:1/24:0)	HMDB0011697		0.276
Aspartylglycosamine	HMDB0000489	2776-93-4	0.27562
PC(20:5/P-16:0)	HMDB0011222		0.2755
SM(d18:1/16:1)	HMDB0029216		0.2731
DeoxydihydroCer(m18:0/24:0)			0.26818
4,5-Dihydroorotic acid	HMDB0000528		0.26772
2-Octenoylcarnitine	HMDB0013324		0.2651
5-Methyltetrahydrofolic acid	HMDB0001396		0.2592
L-Histidine	HMDB0000177		0.25507
GM3(d18:1/18:1)	HMDB11929		0.2545
4-Hydroxybenzoic acid	HMDB0000500		0.25417
THC 18:1/18:0	HMDB0004880		0.25339
PC(16:0/18:2)	HMDB0007880		0.25038
SM(d18:1/20:2 OH)			0.24941
Dehydroascorbic acid	HMDB0001264		0.24818
MHC(18:1/16:0)	HMDB0004971		0.24333
Shikimate-3-phosphate			0.24234
PE(36:2)	HMDB0008994		0.23734
Cortisone	HMDB0002802		0.23639
Homocitrulline	HMDB0000679		0.2297
Octulose-monophosphate			0.22124
L-Acetylcarnitine	HMDB0000201		0.21845
THC 18:1/24:0	HMDB0004886		0.20978
SM(d18:1/18:1)	HMDB0012101		0.2094
p-Aminobenzoic acid	HMDB0001392		0.20325
Glycolic acid	HMDB0000115		0.19706
BMP(18:1/18:2)			0.19607
Dimethyl-L-arginine	HMDB0001539		0.19525
Cysteine-S-sulfate	HMDB0000731	1637-71-4	0.19479
DeoxydihydroCer(m18:0/26:1)			0.18407
Ceramide(d18:1/18:1 OH)			0.1713
L-Kynurenine	HMDB0000684		0.16739
Eicosapentaenoic acid	HMDB0001999		0.1603
Guanosine monophosphate	HMDB0001397		0.15503
SM(d18:1/24:1)	HMDB0012107		0.15431
CL(18:2/18:2/18:1/18:1)	HMDB0010243		0.15134
SM(d18:1/20:1)	HMDB0240610		0.14921
Homogentisic acid	HMDB0000130		0.14885
SM(d18:1/18:1 OH)			0.14565
Astaxanthin	HMDB0002204		0.14312
GM3(d18:1/22:0)	HMDB0004847		0.14119
Alpha-Tocopherol	HMDB0001893	1959-02-09 00:00:00	0.1411
Succinic acid	HMDB0000254		0.14008
PC(16:0/22:6)	HMDB0007991		0.13699
GD3(d18:1/24:0)	HMDB0004920		0.13607
Ornithine	HMDB0000214		0.13599
SM(d18:1/24:2)	HMDB0240615		0.13501
Ceramide(d18:1/26:2 OH)			0.11909
L-Tryptophan	HMDB0000929		0.1161
13S-hydroxyoctadecadienoic acid	HMDB0004667	5204-88-6	0.11275
N-Acetyl-glucosamine 1-phosphate	HMDB0001367		0.11268
2-Ketobutyric acid	HMDB0000005		0.10775
3-Hydroxyoleoylcarnitine			0.10762
LysoPC(18:0)	HMDB0010384		0.09908
6-Phosphogluconic acid	HMDB0001316		0.098375
PC(38:5)	HMDB0007989		0.094675
THC 18:1/20:0	HMDB0004881		0.089038
3-Hydroxylinoleylcarnitine			0.07714
11,12-Epoxyeicosatrienoic acid	HMDB0004673		0.075452
PI(36:4)	HMDB0009899		0.074255
SM(d18:1/16:0 OH)			0.073705
SM(d18:1/20:1 OH)			0.070532
Alanine	HMDB0000161		0.070419
AICAR	HMDB0003192		0.06861
DeoxydihydroCer(m18:0/22:0)			0.067014
SM(d18:1/22:2 OH)			0.06278
Sphinganine(d18:0)	HMDB0000269		0.06169
GM3(d18:1/18:0)	HMDB0004845		0.060029
3-Hydroxyhexadecanoylcarnitine	HMDB0013336		0.056107
Adenosine phosphosulfate	HMDB0001003	485-84-7	0.052394
PI(36:2)	HMDB0009809		0.052379
Pseudouridine	HMDB0000767		0.05236
Taurine	HMDB0000251		0.048565
Phenyllactic acid	HMDB0000779		0.046806
GM3(d18:1/20:0)	HMDB0004846		0.042506
N-acetylserine	HMDB0002931		0.035878
Malic acid	HMDB0000744		0.034135
Citric_Isocitric			0.030883
Uric acid	HMDB0000289		0.030341
Ceramide(d18:1/18:0 OH)			0.027439
PC(16:0/20:4)	HMDB0008138		0.027181
DeoxydihydroCer(m18:0/20:0)			0.026903
3-Hydroxy-cis-5-tetradecenoylcarnitine	HMDB0013330		0.02556
PI(38:5)	HMDB0009796		0.018813
SM(d18:1/16:0)	HMDB0010169		0.015258
S-Adenosylhomocysteine	HMDB0000939		0.010453
Phenylacetylglutamine	HMDB0006344		0.0097387
PI(36:1)			0.0087956
3-Hydroxyisovaleryl Carnitine			0.0064101
Salicyluric acid	HMDB0000840		0.0062608
Ureidopropionic acid	HMDB0000026		0.0059304
Glycocholic acid	HMDB0000138		0.0037801
SM(d18:1/24:0 OH)			0.0011668
	Notes: Date are ranked by the variable importance in projection (VIP) scores. n = 30 for female TD and n = 12 for the female risk group.

## Sheet: Table S7
Supplementary Table S7. The significantly altered metabolic pathways in human milk metabolome for female infants with the future risk of neurodevelopmental delay compared with the female TD infants.
Pathway Name	Measured Metabolites in the Pathway (N)	Observed Hits in the Top 56 Metabolites	Fold Enrichment (Risk/TD)	Impact (Sum VIP Score)	Fraction of Impact (VIP Score) Explained (% of 110.3)	Increased in the breast milk for infants with risk	Decreased in the breast milk for infants with risk
Phospholipid Metabolism	70	12	1.38367	23.3233	0.21137	11	1
Glycosphingolipid Metabolism	29	4	1.1133	8.2622	0.074877	4	0
Purine Metabolism	25	4	1.29143	7.6994	0.0697765	1	3
Deoxysphingolipids	16	3	1.51339	7.1803	0.0650721	3	0
Microbiome Metabolism	21	3	1.15306	6.9333	0.0628337	3	0
Pyrimidine Metabolism	19	4	1.69925	6.4864	0.0587836	2	2
Fatty Acid Oxidation and Synthesis	25	3	0.968571	5.7497	0.0521072	3	0
Sphingomyelin Metabolism	38	3	0.637218	5.0435	0.0457072	3	0
GABA, Glutamate, Arginine, Ornithine, Proline Metabolism	5	2	3.22857	4.3397	0.0393289	1	1
Glycolysis and Gluconeogenesis Metabolism	10	1	0.807143	3.9738	0.0360129	1	0
Vitamin B3 (Niacin, NAD+) Metabolism	5	2	3.22857	3.8788	0.035152	1	1
Eicosanoid and Resolvin Metabolism	9	2	1.79365	3.8397	0.0347976	2	0
Ceramide Metabolism	37	2	0.436293	3.3403	0.0302718	2	0
Ubiquinone and Dolichol Metabolism	3	2	5.38095	3.2783	0.0297099	2	0
Urea Cycle	5	1	1.61429	2.3616	0.0214022	0	1
Cholesterol, Cortisol, Non-Gonadal Steroid Metabolism	11	1	0.733766	2.3436	0.0212391	1	0
Gamma-Glutamyl and other Dipeptides	2	1	4.03571	2.0103	0.0182185	0	1
1-Carbon, Folate Metabolism	7	1	1.15306	1.9154	0.0173585	1	0
Amino Acid Metabolism (not otherwise covered)	3	1	2.69048	1.873	0.0169742	0	1
Vitamin B1 (Thiamine) Metabolism	2	1	4.03571	1.677	0.015198	1	0
Tryptophan, Kynurenine, Serotonin, Melatonin Metabolism	6	1	1.34524	1.6325	0.0147947	0	1
Polyamine Metabolism	5	1	1.61429	1.6184	0.0146669	0	1
Histidine, Histamine, Carnosine Metabolism	5	1	1.61429	1.5832	0.0143479	0	1

## Sheet: Table S8
Supplementary Table S8. Metabolites and xenobiotics in human milk that separate male infants with the risk of future neurodevelopmental delay (male risk group) from typically developing male infants (male TD group) in the PLS-DA model.
Metabolites	HMDB number	CAS Number	PLSDA VIP Score
Butyrylcarnitine	HMDB0002013		3.4765
PI(40:5)	HMDB0009820		2.8257
PC(20:4/P-16:0)	HMDB0011220		2.8197
THC 18:1/16:0	HMDB0004879		2.8051
PG(36:2)	HMDB0010619		2.7894
PA(18:0/16:1)	HMDB0114877		2.6823
SM(d18:1/26:0 OH)			2.6738
PG(34:1)	HMDB0010573		2.6365
Plasmalogen(p16:0/20:4)	HMDB0011352		2.3849
PC(40:6)	HMDB0008057		2.3759
SM(d18:1/16:2 OH)			2.2845
Ureidopropionic acid	HMDB0000026		2.2769
DHC(18:1/24:0)			2.2693
PC(16:0/20:4)	HMDB0008138		2.224
PC(18:0/18:2)	HMDB0000593		2.1577
PI(38:4)	HMDB0009793		2.1152
Hippuric acid	HMDB0000714		2.1135
Isovalerylglycine	HMDB0000678		2.0974
PC(16:0/22:6)	HMDB0007991		2.0961
Creatine	HMDB0000064		2.0072
PC(38:5)	HMDB0007989		1.9843
PI(36:4)	HMDB0009899		1.9543
Vitamin D3	HMDB0000876	67-97-0	1.9429
S-Adenosylhomocysteine	HMDB0000939		1.942
DHC(18:1/22:0)			1.9354
PC(32:2)	HMDB0007874		1.9263
GM3(d18:1/24:0)	HMDB0004851		1.9221
2-Pyrocatechuic acid	HMDB0000397		1.9124
Arginine	HMDB0000517		1.9079
Indoxyl sulfate	HMDB0000682		1.8571
Phenylacetylglutamine	HMDB0006344		1.8389
4-Hydroxyphenyllactic acid	HMDB0000755		1.8054
Glycylproline	HMDB0000721		1.8031
SM(d18:1/16:1)	HMDB0029216		1.7905
Pipecolic acid	HMDB0000070		1.7377
Ceramide(d18:1/26:2 OH)			1.7156
Hydroxyproline	HMDB0000725		1.6761
N-acetylserine	HMDB0002931		1.676
CL(18:2/18:2/16:1/16:1)	HMDB0057668		1.6707
PC(16:0/18:2)	HMDB0007880		1.6623
Octadecanoylcarnitine	HMDB0000848		1.6623
AICAR	HMDB0003192		1.6457
SM(d18:1/20:2)			1.6407
Octulose-monophosphate			1.6394
PG(34:2)	HMDB0010645		1.6392
BMP(16:0/16:0)			1.6268
PI(34:2)	HMDB0009801		1.6082
SM(d18:1/24:2)	HMDB0240615		1.603
NAD+	HMDB0000902		1.5858
L-Tyrosine	HMDB0000158		1.5629
p-Aminobenzoic acid	HMDB0001392		1.5379
Plasmalogen(20:4/p18:0)	HMDB0009412		1.5368
MHC(18:1/20:0)	HMDB0004973		1.5338
Alpha-Tocopherol	HMDB0001893	1959-02-09 00:00:00	1.5264
MHC(18:2/16:0)			1.5169
L-Threonine	HMDB0000167		1.5118
Adenine	HMDB0000034		1.5071
L-Acetylcarnitine	HMDB0000201		1.4874
Plasmalogen(p18:0/22:6)	HMDB0011394		1.4846
L-Glutarylcarnitine	HMDB0013130		1.4829
SM(d18:1/18:1)	HMDB0012101		1.4781
Propionylcarnitine	HMDB0000824		1.4723
Dopamine	HMDB0000073		1.4628
Creatinine	HMDB0000562		1.4628
CL(18:2/18:2/18:2/18:1)	HMDB0010247		1.4617
BMP(18:1/16:0)			1.4549
Adenosine phosphosulfate	HMDB0001003	485-84-7	1.4479
Hexanoylcarnitine	HMDB0000705		1.4443
13S-hydroxyoctadecadienoic acid	HMDB0004667	5204-88-6	1.4406
Spermidine	HMDB0001257		1.4401
PS(18:0/20:4)	HMDB0012383		1.4371
5-Methylthioadenosine	HMDB0001173		1.4148
SM(d18:1/22:2)			1.4067
Chenodeoxyglycocholic acid	HMDB0006898		1.4015
GD3(d18:1/18:0)	HMDB0004914		1.3961
beta-Alanine	HMDB0000056	107-95-9	1.3895
Shikimate-3-phosphate			1.3851
4-Pyridoxic acid	HMDB0000017		1.3733
PE(32:2)	HMDB0008957		1.3687
SM(d18:1/18:0 OH)			1.3573
MHC(18:1/24:1)	HMDB0004975		1.3527
DeoxydihydroCer(m18:0/24:0)			1.3514
PG(32:2)	HMDB0010586		1.3447
Caffeine	HMDB0001847		1.3351
N-Acetyl-L-aspartic acid	HMDB0000812	997-55-7	1.33
CL(18:2/18:1/18:1/20:4)	HMDB0057992		1.3267
PE(36:4)	HMDB0009189		1.3247
DeoxydihydroCer(m18:0/20:0)			1.3233
PG(32:1)	HMDB0010585		1.3224
L-Asparagine	HMDB0000168		1.3219
PI(34:1)	HMDB0009822		1.3139
CL(18:2/18:2/18:2/22:6)	HMDB0058815		1.3003
SM(d18:1/18:2)			1.2997
BMP(18:1/18:1)			1.2879
Ceramide(d18:1/24:0)	HMDB0004956		1.2859
O-Phosphoethanolamine	HMDB0000224		1.2844
THC 18:1/18:0	HMDB0004880		1.2833
Adenosine monophosphate	HMDB0000045		1.2775
Orotic acid	HMDB0000226		1.2704
SM(d18:1/18:2 OH)			1.2635
Xanthosine	HMDB0000299		1.2512
FMN	HMDB0001520		1.2506
N-Acetylornithine	HMDB0003357		1.2474
Dinonyl phthalate		84-76-4	1.2318
Pantothenic acid	HMDB0000210		1.2203
Ethanolamine	HMDB0000149		1.2197
PA(16:1/18:1)	HMDB0007860		1.2172
L-Tryptophan	HMDB0000929		1.2165
7-Methylguanosine	HMDB0001107		1.2119
PC(16:0/18:1)	HMDB0007972		1.2113
L-Serine	HMDB0000187		1.2095
Xanthosine monophosphate	HMDB0001554	523-98-8	1.2036
Ceramide(d18:1/12:0)	HMDB0004947		1.2011
Astaxanthin	HMDB0002204		1.1985
DeoxyCer(m18:1/26:1)			1.1946
Methylcysteine	HMDB0002108		1.1933
Lysine_Glutamine			1.1884
Inosine monophosphate	HMDB0000175		1.1839
PE(20:4/18:1)	HMDB0009389		1.1794
PE(34:1)	HMDB0008927		1.1695
SM(d18:1/26:0)	HMDB0011698		1.1588
PA(16:1/16:1)			1.1581
Cytidine triphosphate	HMDB0000082		1.156
Homogentisic acid	HMDB0000130		1.1448
Ceramide(d18:1/18:1 OH)			1.1432
Guanosine monophosphate	HMDB0001397		1.1418
PG(36:1)	HMDB0010604		1.1313
1-Methyladenosine	HMDB0003331		1.131
L-Carnitine	HMDB0000062		1.1298
Glycocholic acid	HMDB0000138		1.1255
GM3(d18:1/24:1)	HMDB0004848		1.1149
Imidazoleacetic acid	HMDB0002024		1.1149
SM(d18:1/20:2 OH)			1.1092
Aspartylglycosamine	HMDB0000489	2776-93-4	1.1076
Linoleylcarnitine	HMDB0006469	36816-10-1	1.105
SM(d18:1/22:2 OH)			1.0969
THC 18:1/20:0	HMDB0004881		1.092
Salicyluric acid	HMDB0000840		1.0912
Niacinamide	HMDB0001406		1.0878
Carbamoylphosphate	HMDB0001096		1.0859
GM3(d18:1/20:0)	HMDB0004846		1.0854
CoQ10H2	HMDB0013111		1.0852
DeoxydihydroCer(m18:0/22:0)			1.0763
Cyclic adenosine monophosphate	HMDB0000058		1.074
Glutamine	HMDB0000641		1.0634
4,4'-DDE		72-55-9	1.0585
Hexose Disaccharide Pool	HMDB0000258		1.057
3-Hydroxyisovaleryl Carnitine			1.0441
Glycerophosphocholine	HMDB0000086		1.0396
L-Palmitoylcarnitine	HMDB0000222		1.0394
PC(22:6/P-18:0)	HMDB0008752		1.0379
GM3(d18:1/22:0)	HMDB0004847		1.0329
DHC(18:1/20:0)			1.0326
Glyoxylic acid	HMDB0000119		1.0271
Cholestenone	HMDB0000921		1.0265
Plasmalogen(22:6/p16:0)	HMDB0009708		1.0238
4-Hydroxybenzoic acid	HMDB0000500		1.0218
CoQ10	HMDB0001072		1.0194
MHC(18:1/24:0)	HMDB0004978		1.0156
DHC(18:1/24:1)			1.0004
SM(d18:1/18:1 OH)			0.99535
Ceramide(d18:1/16:0 OH)			0.98771
2-Octenoylcarnitine	HMDB0013324		0.97772
Suberylcarnitine		102636-81-7	0.97506
Dimethylglycine	HMDB0000092		0.97481
Ceramide(d18:1/26:0)	HMDB0004955		0.97195
Methionine sulfoxide	HMDB0002005		0.96513
DeoxyCer(m18:1/24:1)			0.95792
BMP(18:1/18:2)			0.95562
4-Hydroxyphenylpyruvic acid	HMDB0000707		0.95098
SM(d18:1/24:1)	HMDB0012107		0.94654
Sphingosine 1-phosphate	HMDB0000277		0.94377
L-Kynurenine	HMDB0000684		0.93934
SM(d18:1/16:0)	HMDB0010169		0.91116
Cortisone	HMDB0002802		0.9022
Glyceric acid	HMDB0000139		0.89299
L-Glutamic acid	HMDB0000148		0.89238
Ceramide(d18:1/22:0)	HMDB0004952		0.88668
GD3(d18:1/16:0)	HMDB0004913		0.8729
Carnosine	HMDB0000033		0.86002
Cysteine-S-sulfate	HMDB0000731	1637-71-4	0.85275
3-Hydroxylinoleylcarnitine			0.84649
12-HETE	HMDB0006111		0.84645
Estriol	HMDB0000153	3106-85-2	0.84432
Benzoic acid	HMDB0001870		0.83924
Betaine	HMDB0000043		0.83131
Ceramide(d18:1/18:0 OH)			0.82894
Ceramide(d18:1/16:0)	HMDB0004949		0.82633
5-Methyltetrahydrofolic acid	HMDB0001396		0.82466
Phthalimide		85-41-6	0.81918
Isovalerylcarnitine	HMDB0000688		0.81906
CoQ9	HMDB0006707		0.81722
1-Methylhistidine	HMDB0000001		0.80841
3-Phosphoglyceric acid	HMDB0000807		0.80837
Ceramide(d18:1/18:2)			0.80674
Bisphenol A	HMDB0032133	80-05-7	0.80629
Ceramide(d18:1/26:2)			0.80509
PI(38:5)	HMDB0009796		0.79813
11,12-Epoxyeicosatrienoic acid	HMDB0004673		0.79767
2-Ketobutyric acid	HMDB0000005		0.79639
Succinic acid	HMDB0000254		0.79617
Pimelylcarnitine	HMDB0013328		0.79254
Ceramide(d18:1/26:0 OH)			0.7754
Musk ambrette (artificial)		83-66-9	0.77388
Purine	HMDB0001366		0.77094
2-Hydroxyglutarate	HMDB0059655		0.76513
Acetylcholine	HMDB0000895		0.76359
Decanoylcarnitine	HMDB0000651		0.75836
GD3(d18:1/20:0)	HMDB0004915		0.7576
Phthalide		87-41-2	0.75456
2-Picolinic acid	HMDB0002243		0.75292
L-Phenylalanine	HMDB0000159		0.74638
GD3(d18:1/22:0)	HMDB0004916		0.74629
Dodecanoylcarnitine	HMDB0002250		0.74598
Triphenyl phosphate		115-86-6	0.74147
Ceramide(d18:1/24:1)	HMDB0004953		0.74145
L-Proline	HMDB0000162		0.74077
PS(34:2)	HMDB0012358		0.7384
Deoxyinosine monophosphate	HMDB0006555		0.7277
Malonylcarnitine	HMDB0002095		0.7275
Desmosterol	HMDB0002719		0.71526
Vitamin K2	HMDB0030017		0.71241
Ceramide(d18:1/24:0 OH)			0.70509
SM(d18:1/22:1)	HMDB0012104		0.70225
LysoPC(22:0)	HMDB0010398		0.70217
SM(d18:1/18:0)	HMDB0001348		0.70198
11-HETE	HMDB0003876		0.69897
Histamine	HMDB0000870		0.694
Hypotaurine	HMDB0000965		0.69127
PI(38:3)	HMDB0009813		0.69024
Ceramide(d18:1/26:1 OH)			0.6875
Cysteamine	HMDB0002991		0.6853
Ceramide(d18:1/16:1)			0.68276
GM3(d18:1/16:0)	HMDB0004844		0.67615
S-Adenosylmethionine	HMDB0001185		0.66246
Urea	HMDB0000294		0.66227
CL(18:2/18:2/18:2/18:2)	HMDB0010692		0.65536
DHC(18:1/16:0)			0.65425
24,25-Dihydrolanosterol	HMDB0006839		0.6541
Myoinositol	HMDB0000211		0.65208
Pyridoxine	HMDB0000239		0.64964
DeoxydihydroCer(m18:0/16:0)			0.64817
Erythrose 4-phosphate	HMDB0001321		0.64406
2-Methylcitric acid	HMDB0000379		0.64159
SM(d18:1/26:1 OH)			0.63991
p-Hydroxyphenylacetic acid	HMDB0000669		0.63366
SM(d18:1/12:0)	HMDB0012096		0.62958
9-Decenoylcarnitine	HMDB0013205		0.62036
Acetoacetic acid	HMDB0000060		0.61966
DeoxyCer(m18:1/18:0)			0.61697
Adenosine diphosphate	HMDB0001341		0.60124
CL(18:2/18:2/18:2/20:4)	HMDB0058812		0.59901
GD3(d18:1/24:0)	HMDB0004920		0.59548
Uracil	HMDB0000300		0.59104
3-Hydroxyoleoylcarnitine			0.58927
Myristoylcarnitine	HMDB0005066		0.58445
SM(d18:1/22:0)	HMDB0012103		0.58166
SM(d18:1/26:1)	HMDB0013461		0.57993
Methyl Undecanoate		1731-86-8	0.57246
Tiglylcarnitine	HMDB0002366	64191-86-2	0.57026
Dimethylphenol, 2,4- (2,4-xylenol)		105-67-9	0.56911
SM(d18:1/24:0 OH)			0.55736
Nicotinamide N-oxide	HMDB0002730		0.55723
L-Lactic acid	HMDB0000190		0.54611
LysoPC(18:0)	HMDB0010384		0.5348
DeoxyCer(m18:1/16:0)			0.53253
Cholesterol	HMDB0000067		0.53106
Pyridoxal 5-phosphate	HMDB0001491		0.52892
Glycerol 3-phosphate	HMDB0000126		0.5248
2-Hydroxy-3-methylbutyric acid	HMDB0001072		0.52327
Inosine triphosphate	HMDB0000189		0.52237
SM(d18:1/24:0)	HMDB0011697		0.51692
Ceramide(d18:1/23:0) or Ceramide(d18:1/22:1 OH)	HMDB0000950		0.51676
Thiamine monophosphate	HMDB0002666		0.51628
Choline	HMDB0000097		0.5123
Phosphorylcholine	HMDB0001565		0.51094
Dehydroascorbic acid	HMDB0001264		0.50679
Alanine	HMDB0000161		0.49819
SM(d18:1/16:1 OH)	HMDB0013463		0.489
Ceramide(d18:1/22:0 OH)			0.47551
PA(16:0/16:0)	HMDB0000674		0.47382
Ornithine	HMDB0000214		0.47376
Homoarginine	HMDB0000670		0.46648
PS(36:0)	HMDB0012378		0.46601
PS(34:1)	HMDB0012357		0.46446
SM(d18:1/25:0) or SM(d18:1/24:1 OH)			0.45744
LysoPC(16:0)	HMDB0010382		0.45033
N-alpha-Acetylarginine	HMDB0004620		0.44999
Malic acid	HMDB0000744		0.44901
SM(d18:1/22:0 OH)			0.44799
Homocitrulline	HMDB0000679		0.43858
O-Phosphotyrosine	HMDB0006049		0.43516
PI(36:2)	HMDB0009809		0.43506
L-Methionine	HMDB0000696		0.43243
Cytosine	HMDB0000630		0.43229
PA(18:1/18:1)	HMDB0007865		0.42952
Sarcosine	HMDB0000271		0.42889
Gluconolactone	HMDB0000150		0.42728
L-isoleucine	HMDB0000172		0.42471
20-Hydroxyeicosatetraenoic acid	HMDB0005998		0.41876
Allantoic acid	HMDB0001209		0.41395
DeoxyCer(m18:1/22:0)			0.41342
Citramalic acid	HMDB0000426		0.41246
CDP-choline	HMDB0001413		0.41096
CL(18:2/18:2/18:1/18:1)	HMDB0010243		0.40978
Cinmethylin		87818-31-3	0.40695
PI(36:0)	HMDB0009808		0.40256
THC 18:1/24:1	HMDB0004883		0.39548
L-leucine	HMDB0000687		0.38997
4,5-Dihydroorotic acid	HMDB0000528		0.38647
1-Methyladenine	HMDB0011599		0.38633
Deoxyadenosine diphosphate	HMDB0001508		0.38432
Thiamine	HMDB0000235		0.37923
SM(d18:1/16:0 OH)			0.37783
DeoxydihydroCer(m18:0/18:0)			0.3775
Sedoheptulose monophosphate	HMDB0001068		0.37444
Pseudouridine	HMDB0000767		0.37424
Ceramide(d18:1/16:2)			0.37126
1,25-Dihydroxyvitamin D3	HMDB0001903		0.37097
BMP(18:1/16:1)			0.36995
PE(36:3)	HMDB0009060		0.36669
Hexose Pool	HMDB0000122		0.36654
LysoPC(24:1)	HMDB0010406		0.36423
Biphenyl		92-52-4	0.35737
2-Arachidonylglycerol	HMDB0004666		0.35373
11-deoxycorticosterone			0.35354
Ceramide(d18:1/24:2 OH)			0.35284
MHC(18:1/16:0)	HMDB0004971		0.35275
4-Ethylphenyl sulfate			0.35152
Ceramide(d18:1/20:2 OH)			0.34682
Ceramide(d18:1/16:2 OH)			0.34461
MHC(18:1/22:0)	HMDB0004974		0.34435
PC(16:0/16:0)	HMDB0000564		0.34302
7-ketocholesterol	HMDB0000501		0.34301
Androsterone sulfate	HMDB0002759		0.33677
BMP(18:1/18:0)			0.3364
Gamma-Aminobutyric acid	HMDB0000112		0.33618
L-Cystine	HMDB0000192		0.3322
DeoxydihydroCer(m18:0/26:1)			0.32909
Ceramide(d18:1/20:0 OH)			0.32747
Ceramide(d18:1/24:2)			0.32564
Thymine	HMDB0000262		0.32276
Ceramide(d18:1/22:2 OH)			0.32022
6-Phosphogluconic acid	HMDB0001316		0.31642
CL(18:2/18:2/18:2/16:1)	HMDB0010245		0.31231
L-Valine	HMDB0000883		0.30934
Dimethyl-L-arginine	HMDB0001539		0.30086
Ceramide(d18:1/18:0)	HMDB0004950		0.29918
SM(d18:1/26:2)			0.29886
Uridine diphosphate-n-acetyl-D-glucosamine	HMDB0000290		0.2981
Ceramide(d18:1/26:1)			0.2973
Allantoin	HMDB0000462		0.29696
Ceramide(d18:1/20:2)			0.29599
N-oleoylethanolamine	HMDB0002088		0.29458
Hexose Diphosphate Pool	HMDB0001058		0.28884
5-HETE	HMDB0011134		0.2868
Cytidine	HMDB0000089		0.28642
Cytidine monophosphate	HMDB0000095		0.28431
Tri-n-butyl phosphate		126-73-8	0.28232
2-Keto-L-gluconate	HMDB0011732		0.27835
DeoxyCer(m18:1/26:0)			0.27739
Guanosine	HMDB0000133		0.27429
THC 18:1/24:0	HMDB0004886		0.2739
Hexose Monophosphate Pool	HMDB0001401		0.27282
Pyroglutamic acid	HMDB0000267		0.27239
Octanoylcarnitine	HMDB0000791	25243-95-2	0.26851
Phthalic anhydride		85-44-9	0.26572
Adenosine	HMDB0000050		0.26383
PA(18:0/18:1)	HMDB0114901		0.26382
Adipoylcarnitine	HMDB0061677		0.26266
Nicotinic acid	HMDB0001488		0.26044
FAD	HMDB0001248		0.25839
Ceramide(d18:1/16:1 OH)			0.25166
7-Dehydrocholesterol	HMDB0000032		0.24407
Musk Ambrette (natural)		123-69-3	0.24398
PE(36:1)	HMDB0008993		0.23828
Quinolinic Acid	HMDB0000232		0.2366
Uric acid	HMDB0000289		0.23641
PS(36:2)	HMDB0012390		0.23395
Docosahexaenoic acid	HMDB0002183		0.22998
Phenyllactic acid	HMDB0000779		0.22693
DeoxyCer(m18:1/24:0)			0.22207
Ceramide(d18:1/20:0)	HMDB0004951		0.22203
PA(16:0/16:1)	HMDB0114855		0.22136
Cytidine diphosphate	HMDB0001546		0.2213
PGF2alpha	HMDB0001139		0.2206
PI(36:1)			0.21596
Homovanillic acid	HMDB0000118		0.21052
Pyruvic acid	HMDB0000243		0.20439
Linoleic acid	HMDB0000673		0.19653
N-Acetylglutamic acid	HMDB0001138		0.19647
PS(32:0)	HMDB0000614		0.19442
3-Hydroxyhexadecanoylcarnitine	HMDB0013336		0.19093
Methyl Laurate		111-82-0	0.1875
Ceramide(d18:1/25:0)	HMDB0004957		0.18349
Ureidosuccinic acid	HMDB0000828		0.1812
PE(36:2)	HMDB0008994		0.18104
DeoxydihydroCer(m18:0/24:1)			0.17931
PE(34:2)	HMDB0008928		0.17235
Citrulline	HMDB0000904		0.17044
24,25-Epoxycholesterol			0.17033
Ergothioneine	HMDB0003045		0.16994
Ceramide(d18:1/18:1)	HMDB0011774		0.16991
Lipoic acid	HMDB0001451		0.16799
L-Histidine	HMDB0000177		0.16549
Phosphoenolpyruvic acid	HMDB0000263		0.16181
Gamma-glutamyl-Alanine	HMDB0006248		0.16113
Uridine diphosphate glucuronic acid	HMDB0000935		0.15077
Ceramide(d18:1/22:2)			0.15071
L-Aspartic acid	HMDB0006483		0.14763
PE(32:1)	HMDB0008859		0.14519
SM(d18:1/20:0)	HMDB0012102		0.14122
Arachidonic Acid	HMDB0001043		0.1397
Nicotinamide riboside	HMDB0000855		0.13784
SM(d18:1/20:1)	HMDB0240610		0.13698
Uridine	HMDB0000296		0.13583
Gluconic acid	HMDB0000625		0.13419
Cholesteryl sulfate	HMDB0000653		0.13368
Ceramide(d18:1/20:1 OH)			0.13327
N-Acetyl-glucosamine 1-phosphate	HMDB0001367		0.13309
PC(20:5/P-16:0)	HMDB0011222		0.12705
Ketoleucine	HMDB0000695		0.12686
Trimethylamine-N-oxide	HMDB0000925		0.11642
3-Hydroxy-cis-5-tetradecenoylcarnitine	HMDB0013330		0.11539
GM3(d18:1/18:1)	HMDB11929		0.11488
DeoxydihydroCer(m18:0/26:0)			0.11449
cis-aconitic acid	HMDB0000072		0.1137
Taurine	HMDB0000251		0.11341
Citric_Isocitric			0.11186
Guanine	HMDB0000132		0.10934
GM3(d18:1/18:0)	HMDB0004845		0.10702
Glycerol	HMDB0000131		0.10688
PC(36:0)	HMDB0008036		0.1064
Kynurenic acid	HMDB0000715		0.098857
O-acetylserine	HMDB0003011		0.097791
SM(d18:1/24:2 OH)			0.095943
Glucosamine 6-phosphate	HMDB0001254		0.092524
PC(30:0)	HMDB0007869		0.091558
SM(d18:1/20:0 OH)			0.089944
SM(d18:1/23:0) or SM(d18:1/22:1 OH)	HMDB0012105		0.086537
Serotonin	HMDB0000259		0.074834
Glycine	HMDB0000123		0.072928
PE (18:0/18:0)	HMDB0008991		0.068395
PS(18:0/18:1)	HMDB0010163		0.066841
Ceramide(d18:1/22:1)	HMDB0011775		0.064469
Inosine	HMDB0000195		0.062858
DeoxyCer(m18:1/20:0)			0.060978
Sphinganine(d18:0)	HMDB0000269		0.060935
Fluorene		86-73-7	0.058875
Uridine 5-monophosphate	HMDB0000288		0.056255
PI(34:0)	HMDB0009781		0.051126
Oleic acid	HMDB0000207		0.050731
SM(d18:1/20:1 OH)			0.050094
Fumaric acid	HMDB0000134		0.049924
PI(16:0/16:0)	HMDB0009778		0.046172
Riboflavin	HMDB0000244		0.043029
Ascorbic acid	HMDB0000044		0.038376
Glycolic acid	HMDB0000115		0.03606
Deoxythymidine diphosphate	HMDB0001274		0.032786
Ceramide(d18:1/20:1)			0.031561
Sphingosine(d18:1)	HMDB0000252		0.030966
THC 18:1/22:0	HMDB0004882		0.029319
PE(30:1)	HMDB0008857		0.023528
Deoxyadenosine monophosphate	HMDB0000905		0.022091
Itaconic acid	HMDB0002092		0.021824
Ceramide(d18:1/18:2 OH)			0.02081
Eicosapentaenoic acid	HMDB0001999		0.018578
Guanosine diphosphate	HMDB0001201		0.01739
PC(36:1)	HMDB0008037		0.0082532
Methoprene		40596-69-8	0.006047
	Notes: Data are ranked by the variable importance in projection (VIP) scores. n = 29 for male TD and n = 11 for the male risk group.

## Sheet: Table S9
Supplementary Table S9. The significantly altered metabolic pathways in human milk metabolome for male infants with the risk of future neurodevelopmental delay compared with the male TD infants.
Pathway Name	Measured Metabolites in the Pathway (N)	Observed Hits in the Top 56 Metabolites	Fold Enrichment (Risk/TD)	Impact (Sum VIP Score)	Fraction of Impact (VIP Score) Explained (% of 109.7)	Increased in the breast milk for infants with risk	Decreased in the breast milk for infants with risk
Phospholipid Metabolism	70	16	1.8449	34.0446	0.310261	0	16
Microbiome Metabolism	21	7	2.69048	14.1326	0.128796	6	1
Glycosphingolipid Metabolism	29	6	1.66995	11.892	0.108376	5	1
Sphingomyelin Metabolism	38	5	1.06203	9.9167	0.0903746	0	5
Plasmalogen Metabolism	7	3	3.45918	6.2475	0.0569358	0	3
SAM, SAH, Methionine, Cysteine, Glutathione Metabolism	11	2	1.46753	3.9193	0.0357181	1	1
Collagen Metabolism	3	2	5.38095	3.3879	0.0308752	2	0
Pyrimidine Metabolism	19	1	0.424812	2.2597	0.0205935	0	1
Branch Chain Amino Acid Metabolism	9	1	0.896825	2.0816	0.0189704	1	0
Vitamin D (Calciferol) Metabolism	2	1	4.03571	1.9282	0.0175724	0	1
GABA, Glutamate, Arginine, Ornithine, Proline Metabolism	5	1	1.61429	1.8934	0.0172553	1	0
Urea Cycle	5	1	1.61429	1.825	0.0166319	1	0
[truncated: 10 more rows]

## Sheet: Table S10
	Supplementary Table S10. The significant metabolome × exposome correlations in human milk for female typically developing (TD) infants (n = 30).
[truncated: 199 more rows]

[truncated: 5 more sheets: Table S11, Table S12, Table S13, Table S14, Table S15]
